# Supplementary material for: catena-poly[[[(2,2′-bipyridine-2κ2 N,N′)-μ-cyanido-1:2κ2 N:C-cyanido-2κC-tris­(methanol-1κO)(nitrato-1κ2 O,O′)iron(II)yttrium(III)]-di-μ-cyanido-1:2′κ2 N:C;2:1′κ2 C:N] methanol solvate hemihydrate]
Source: Acta Crystallogr Sect E Struct Rep Online. 2010 Jul 31;66(Pt 8):m1034–5. doi: 10.1107/S1600536810029843 (PMC3007586; doi:10.1107/S1600536810029843)
Supplement: Supplementary file 1 [file e-66-m1034-sup1.cif]

##############################################################################
###                                                                        ###
###        Electronic paper (Acta Crystallographica Section E)             ###
###                                                                        ###
##############################################################################
#                                                                            #
# This CIF contains the data in a paper accepted for publication in Acta     #
# Crystallographica Section E. It conforms to the requirements of Notes      #
# for Authors for Section E, and has been peer reviewed under the auspices   #
# of the IUCr Commission on Journals.                                        #
#                                                                            #
# Full details of the Crystallographic Information File format               #
# are given in the paper "The Crystallographic Information File (CIF):       #
# a New Standard Archive File for Crystallography" by S. R. Hall, F. H.      #
# Allen and I. D. Brown [Acta Cryst. (1991), A47, 655-685].                  #
#                                                                            #
# The current version of the core CIF dictionary is obtainable from          #
# ftp://ftp.iucr.org/pub/cif_core.dic. The current version number is 2.4.    #
#                                                                            #
# Software is freely available for graphical display of the structure(s) in  #
# this CIF.  For information consult the CIF home page http://www.iucr.org/  #
# cif/home.html                                                              #
#                                                                            #
# This file may be used for bona fide research purposes within the           #
# scientific community so long as proper attribution is given to the journal # 
# article from which it was obtained.                                        #
#                                                                            #
##############################################################################
                                             
data_I
_audit_creation_method     SHELXL-97
_chemical_name_systematic
;
<i>catena</i>-poly[[[(2,2'-bipyridine-2\k^2^<i>N</i>,<i>N</i>')-\m-cyanido-
\k^2^1:2<i>N</i>:<i>C</i>-cyanido-2\k<i>C</i>-tris(methanol-
1\k<i>O</i>)(nitrato-1\k^2^<i>O</i>,<i>O</i>')iron(II)yttrium(III)]-
di-\m-cyanido-1:2'\k^2^<i>N</i>:<i>C</i>;2:1'\k^2^<i>C</i>:<i>N</i>] methanol
solvate hemihydrate]
;
_chemical_name_common     ?
_chemical_formula_moiety     'C17 H20 Fe N7 O6 Y, C H4 O, 0.5(H2 O)'
_chemical_formula_sum     'C18 H25 Fe N7 O7.50 Y'
_chemical_formula_iupac
                   '[Fe Y (C N)4 (N O3) (C10 H8 N2) (C H4 O)3], C H4 O, 0.5H2 O'
_chemical_formula_weight     604.21
_chemical_melting_point     ?
_symmetry_cell_setting     monoclinic
_symmetry_space_group_name_H-M     'P 21/c'
_symmetry_space_group_name_Hall     '-P 2ybc'
loop_
    _symmetry_equiv_pos_as_xyz
    'x, y, z'
    '-x, y+1/2, -z+1/2'
    '-x, -y, -z'
    'x, -y-1/2, z-1/2'
_cell_length_a     12.803(3)
_cell_length_b     18.132(4)
_cell_length_c     10.728(2)
_cell_angle_alpha     90.00
_cell_angle_beta     103.439(3)
_cell_angle_gamma     90.00
_cell_volume     2422.2(9)
_cell_formula_units_Z     4
_cell_measurement_reflns_used     838
_cell_measurement_theta_min     2.97
_cell_measurement_theta_max     23.51
_cell_measurement_temperature     173(2)
_exptl_crystal_description     prism
_exptl_crystal_colour     'red brown'
_exptl_crystal_size_max     0.26
_exptl_crystal_size_mid     0.22
_exptl_crystal_size_min     0.20
_exptl_crystal_density_diffrn     1.657
_exptl_crystal_density_meas     ?
_exptl_crystal_density_method     'not measured'
_exptl_crystal_F_000     1228
_exptl_absorpt_coefficient_mu     3.037
_exptl_absorpt_correction_type     multi-scan
_exptl_absorpt_process_details     '(SADABS; Bruker, 2002)'
_exptl_absorpt_correction_T_min     0.46
_exptl_absorpt_correction_T_max     0.55
_exptl_special_details
;
;
_diffrn_ambient_temperature     173(2)
_diffrn_radiation_type     MoK\a
_diffrn_radiation_wavelength     0.71073
_diffrn_radiation_source     'sealed tube'
_diffrn_radiation_monochromator     'graphite'
_diffrn_measurement_device_type     'Bruker SMART APEX CCD'
_diffrn_measurement_method     'phi and omega scans'
_diffrn_detector_area_resol_mean     ?
_diffrn_reflns_number     18891
_diffrn_reflns_av_R_equivalents     0.0672
_diffrn_reflns_av_sigmaI/netI     0.0701
_diffrn_reflns_theta_min     1.64
_diffrn_reflns_theta_max     26.00
_diffrn_reflns_theta_full     26.00
_diffrn_measured_fraction_theta_max     1.000
_diffrn_measured_fraction_theta_full     1.000
_diffrn_reflns_limit_h_min     -14
_diffrn_reflns_limit_h_max     15
_diffrn_reflns_limit_k_min     -22
_diffrn_reflns_limit_k_max     22
_diffrn_reflns_limit_l_min     -13
_diffrn_reflns_limit_l_max     12
_diffrn_standards_number     ?
_diffrn_standards_interval_count     ?
_diffrn_standards_interval_time     ?
_diffrn_standards_decay_%     ?
_refine_special_details
;
Refinement of <i>F</i>^2^ against ALL reflections. The weighted <i>R</i>-factor
<i>wR</i> and goodness of fit <i>S</i> are based on <i>F</i>^2^, conventional
<i>R</i>-factors <i>R</i> are based on <i>F</i>, with <i>F</i> set to zero for
negative <i>F</i>^2^. The threshold expression of <i>F</i>^2^ >
\s(<i>F</i>^2^) is used only for calculating <i>R</i>-factors(gt) <i>etc</i>.
and is not relevant to the choice of reflections for refinement.
<i>R</i>-factors based on <i>F</i>^2^ are statistically about twice as large
as those based on <i>F</i>, and <i>R</i>- factors based on ALL data will be
even larger.
;
_reflns_number_total     4760
_reflns_number_gt     3490
_reflns_threshold_expression     I>2sigma(I)
_refine_ls_structure_factor_coef     Fsqd
_refine_ls_matrix_type     full
_refine_ls_R_factor_all     0.0754
_refine_ls_R_factor_gt     0.0516
_refine_ls_wR_factor_gt     0.1020
_refine_ls_wR_factor_ref     0.1068
_refine_ls_goodness_of_fit_ref     1.073
_refine_ls_restrained_S_all     1.073
_refine_ls_number_reflns     4760
_refine_ls_number_parameters     316
_refine_ls_number_restraints     0
_refine_ls_hydrogen_treatment     constr
_refine_ls_weighting_scheme     calc
_refine_ls_weighting_details
         'calc w=1/[\s^2^(Fo^2^)+(0.0481P)^2^+0.0000P] where P=(Fo^2^+2Fc^2^)/3'
_atom_sites_solution_hydrogens     geom
_atom_sites_solution_primary     direct
_atom_sites_solution_secondary     difmap
_refine_ls_shift/su_max     0.000
_refine_ls_shift/su_mean     0.000
_refine_diff_density_max     0.488
_refine_diff_density_min     -0.567
_refine_ls_extinction_method     none
_refine_ls_extinction_coef     ?
loop_
    _atom_type_symbol
    _atom_type_description
    _atom_type_scat_dispersion_real
    _atom_type_scat_dispersion_imag
    _atom_type_scat_source
    'C' 'C' 0.0033 0.0016
                         'International Tables Vol C Tables 4.2.6.8 and 6.1.1.4'
    'H' 'H' 0.0000 0.0000
                         'International Tables Vol C Tables 4.2.6.8 and 6.1.1.4'
    'N' 'N' 0.0061 0.0033
                         'International Tables Vol C Tables 4.2.6.8 and 6.1.1.4'
    'O' 'O' 0.0106 0.0060
                         'International Tables Vol C Tables 4.2.6.8 and 6.1.1.4'
    'Fe' 'Fe' 0.3463 0.8444
                         'International Tables Vol C Tables 4.2.6.8 and 6.1.1.4'
    'Y' 'Y' -2.7962 3.5667
                         'International Tables Vol C Tables 4.2.6.8 and 6.1.1.4'
_computing_data_collection     'SMART (Bruker, 2004)'
_computing_cell_refinement     'SAINT (Bruker, 2004)'
_computing_data_reduction     'SAINT (Bruker, 2004)'
_computing_structure_solution     'SHELXS97 (Sheldrick, 2008)'
_computing_structure_refinement     'SHELXL97 (Sheldrick, 2008)'
_computing_molecular_graphics
                     'SHELXTL (Sheldrick, 2008) and DIAMOND (Brandenburg, 2006)'
_computing_publication_material     'SHELXTL (Sheldrick, 2008)'
loop_
    _atom_site_type_symbol
    _atom_site_label
    _atom_site_fract_x
    _atom_site_fract_y
    _atom_site_fract_z
    _atom_site_U_iso_or_equiv
    _atom_site_adp_type
    _atom_site_calc_flag
    _atom_site_refinement_flags
    _atom_site_occupancy
    _atom_site_disorder_assembly
    _atom_site_disorder_group
    C C1 0.7345(4) -0.1231(2) 0.3081(4) 0.0385(10) Uani d . 1 . .
    H H1 0.6595 -0.1259 0.3029 0.046 Uiso d R 1 . .
    C C2 0.7916(4) -0.1886(2) 0.3052(4) 0.0347(10) Uani d . 1 . .
    H H2 0.7570 -0.2353 0.2975 0.042 Uiso d R 1 . .
    C C3 0.9033(4) -0.1825(3) 0.3155(4) 0.0394(10) Uani d . 1 . .
    H H3 0.9455 -0.2258 0.3174 0.047 Uiso d R 1 . .
    C C4 0.9530(4) -0.1133(3) 0.3213(4) 0.0419(11) Uani d . 1 . .
    H H4 1.0277 -0.1089 0.3257 0.050 Uiso d R 1 . .
    C C5 0.8893(3) -0.0504(3) 0.3225(5) 0.0391(10) Uani d . 1 . .
    C C6 0.9318(3) 0.0236(3) 0.3317(4) 0.0384(10) Uani d . 1 . .
    C C7 1.0374(4) 0.0395(3) 0.3333(5) 0.0452(11) Uani d . 1 . .
    H H7 1.0858 0.0014 0.3238 0.054 Uiso d R 1 . .
    C C8 1.0714(3) 0.1123(2) 0.3497(4) 0.0348(10) Uani d . 1 . .
    H H8 1.1439 0.1241 0.3504 0.042 Uiso d R 1 . .
    C C9 1.0006(3) 0.1689(3) 0.3651(4) 0.0354(10) Uani d . 1 . .
    H H9 1.0240 0.2185 0.3790 0.042 Uiso d R 1 . .
    C C10 0.8930(3) 0.1483(2) 0.3587(4) 0.0281(8) Uani d . 1 . .
    H H10 0.8423 0.1853 0.3663 0.034 Uiso d R 1 . .
    C C11 0.7170(3) 0.0426(2) 0.4978(4) 0.0363(10) Uani d . 1 . .
    C C12 0.5697(3) 0.0028(2) 0.2858(4) 0.0363(10) Uani d . 1 . .
    C C13 0.6951(3) 0.0482(2) 0.1340(4) 0.0298(9) Uani d . 1 . .
    C C14 0.6443(3) 0.1349(3) 0.3103(4) 0.0385(10) Uani d . 1 . .
    C C15 0.8118(4) -0.0835(3) 0.9317(4) 0.0427(11) Uani d . 1 . .
    H H15A 0.8576 -0.0470 0.9859 0.064 Uiso d R 1 . .
    H H15B 0.8564 -0.1163 0.8933 0.064 Uiso d R 1 . .
    H H15C 0.7734 -0.1124 0.9840 0.064 Uiso d R 1 . .
    C C16 0.7459(4) 0.2236(3) 0.6177(4) 0.0390(10) Uani d . 1 . .
    H H16A 0.8181 0.2152 0.6712 0.059 Uiso d R 1 . .
    H H16B 0.7319 0.2767 0.6094 0.059 Uiso d R 1 . .
    H H16C 0.7408 0.2022 0.5326 0.059 Uiso d R 1 . .
    C C17 0.4893(4) 0.1450(3) 0.9517(5) 0.0429(11) Uani d . 1 . .
    H H17A 0.4907 0.0916 0.9660 0.064 Uiso d R 1 . .
    H H17B 0.4155 0.1608 0.9139 0.064 Uiso d R 1 . .
    H H17C 0.5158 0.1704 1.0336 0.064 Uiso d R 1 . .
    C C18 0.4471(3) 0.1056(3) 0.4540(4) 0.0385(10) Uani d . 1 . .
    H H18A 0.4135 0.1343 0.5089 0.058 Uiso d R 1 . .
    H H18B 0.4307 0.0544 0.4617 0.058 Uiso d R 1 . .
    H H18C 0.5235 0.1125 0.4785 0.058 Uiso d R 1 . .
    Fe Fe1 0.70769(5) 0.04235(3) 0.31568(6) 0.03166(16) Uani d . 1 . .
    N N1 0.7825(3) -0.05414(19) 0.3170(4) 0.0338(8) Uani d . 1 . .
    N N2 0.8605(3) 0.07728(19) 0.3405(3) 0.0307(7) Uani d . 1 . .
    N N3 0.7168(3) 0.0475(2) 0.6043(4) 0.0364(8) Uani d . 1 . .
    N N4 0.4832(3) -0.0227(2) 0.2667(4) 0.0394(9) Uani d . 1 . .
    N N5 0.6896(3) 0.05129(18) 0.0266(4) 0.0339(8) Uani d . 1 . .
    N N6 0.6040(3) 0.1931(2) 0.3041(4) 0.0385(9) Uani d . 1 . .
    N N7 0.8853(3) 0.1436(2) 0.9291(3) 0.0354(8) Uani d . 1 . .
    O O1 0.8747(2) 0.08407(17) 0.8686(3) 0.0398(7) Uani d . 1 . .
    O O2 0.7993(2) 0.17623(15) 0.9284(3) 0.0367(7) Uani d . 1 . .
    O O3 0.9709(2) 0.16875(16) 0.9851(3) 0.0399(7) Uani d . 1 . .
    O O4 0.7341(2) -0.04552(16) 0.8312(3) 0.0361(7) Uani d . 1 . .
    H H4A 0.6659 -0.0724 0.8253 0.054 Uiso d R 1 . .
    O O5 0.6676(2) 0.18859(16) 0.6775(3) 0.0379(7) Uani d . 1 . .
    H H5A 0.6452 0.2280 0.7297 0.057 Uiso d R 1 . .
    O O6 0.5579(2) 0.16346(17) 0.8642(3) 0.0354(7) Uani d . 1 . .
    H H6A 0.5993 0.2077 0.9002 0.053 Uiso d R 1 . .
    O O7 0.4061(2) 0.12975(17) 0.3204(3) 0.0408(7) Uani d . 1 . .
    H H7B 0.4582 0.1451 0.2907 0.061 Uiso d R 1 . .
    O O8 0.3088(5) 0.2478(4) 0.4772(7) 0.0489(17) Uani d P 0.50 . .
    H H8B 0.2447 0.2322 0.4670 0.073 Uiso d PR 0.50 . .
    H H8C 0.3318 0.2622 0.5540 0.073 Uiso d PR 0.50 . .
    Y Y1 0.68339(3) 0.08045(2) 0.80828(4) 0.03110(12) Uani d . 1 . .
loop_
    _atom_site_aniso_label
    _atom_site_aniso_U_11
    _atom_site_aniso_U_22
    _atom_site_aniso_U_33
    _atom_site_aniso_U_12
    _atom_site_aniso_U_13
    _atom_site_aniso_U_23
    C1 0.040(2) 0.028(2) 0.045(3) -0.0085(19) 0.005(2) 0.0008(19)
    C2 0.044(2) 0.033(2) 0.028(2) -0.0147(19) 0.0103(18) -0.0087(17)
    C3 0.039(2) 0.037(2) 0.042(3) -0.0070(19) 0.0076(19) -0.003(2)
    C4 0.051(3) 0.035(2) 0.043(3) -0.009(2) 0.017(2) -0.002(2)
    C5 0.030(2) 0.043(3) 0.046(3) 0.0014(19) 0.0119(19) 0.001(2)
    C6 0.029(2) 0.048(3) 0.039(3) -0.0038(19) 0.0103(18) -0.003(2)
    C7 0.041(3) 0.050(3) 0.044(3) -0.003(2) 0.008(2) 0.002(2)
    C8 0.036(2) 0.038(2) 0.036(2) -0.0024(18) 0.0191(18) 0.0030(19)
    C9 0.036(2) 0.043(3) 0.029(2) 0.0085(19) 0.0124(17) -0.0080(19)
    C10 0.034(2) 0.027(2) 0.0260(19) 0.0081(16) 0.0131(16) 0.0043(16)
    C11 0.036(2) 0.033(2) 0.038(3) -0.0010(19) 0.0049(19) 0.001(2)
    C12 0.028(2) 0.031(2) 0.045(3) -0.0038(18) -0.0014(19) -0.0016(19)
    C13 0.027(2) 0.029(2) 0.032(2) -0.0095(16) 0.0043(17) 0.0037(17)
    C14 0.033(2) 0.042(3) 0.046(3) 0.0122(19) 0.0193(19) -0.002(2)
    C15 0.034(2) 0.044(3) 0.040(3) -0.013(2) -0.0127(19) -0.001(2)
    C16 0.037(2) 0.041(3) 0.042(3) 0.003(2) 0.015(2) -0.010(2)
    C17 0.041(3) 0.038(3) 0.054(3) 0.011(2) 0.018(2) 0.019(2)
    C18 0.034(2) 0.037(2) 0.044(3) -0.0078(18) 0.009(2) 0.008(2)
    Fe1 0.0315(3) 0.0311(3) 0.0327(3) -0.0019(2) 0.0080(2) -0.0011(2)
    N1 0.0317(19) 0.0258(18) 0.045(2) -0.0048(14) 0.0115(16) -0.0053(15)
    N2 0.0281(17) 0.0279(18) 0.0366(19) -0.0061(14) 0.0088(14) 0.0024(15)
    N3 0.0317(19) 0.041(2) 0.040(2) -0.0017(15) 0.0149(16) 0.0024(17)
    N4 0.037(2) 0.035(2) 0.045(2) 0.0037(16) 0.0059(17) -0.0022(17)
    N5 0.0308(19) 0.0293(19) 0.043(2) -0.0113(15) 0.0113(16) 0.0014(16)
    N6 0.036(2) 0.034(2) 0.047(2) 0.0065(16) 0.0133(17) -0.0072(17)
    N7 0.0316(19) 0.044(2) 0.0310(19) 0.0007(16) 0.0075(15) -0.0157(17)
    O1 0.0346(16) 0.0331(17) 0.0493(19) 0.0044(13) 0.0050(14) -0.0012(14)
    O2 0.0293(16) 0.0297(16) 0.0476(19) -0.0013(13) 0.0014(13) 0.0034(13)
    O3 0.0343(17) 0.0299(16) 0.0509(19) -0.0084(13) 0.0004(14) 0.0013(14)
    O4 0.0432(17) 0.0295(15) 0.0309(16) -0.0158(13) -0.0010(13) -0.0060(12)
    O5 0.0487(18) 0.0341(17) 0.0327(16) -0.0156(14) 0.0128(13) -0.0033(13)
    O6 0.0306(16) 0.0370(17) 0.0412(17) -0.0026(12) 0.0137(13) 0.0023(13)
    O7 0.0412(18) 0.0439(19) 0.0346(17) -0.0068(14) 0.0034(13) 0.0051(14)
    O8 0.041(4) 0.045(4) 0.058(4) 0.012(3) 0.006(3) -0.001(3)
    Y1 0.0295(2) 0.0324(2) 0.0303(2) -0.00059(17) 0.00460(15) 0.00014(17)
_geom_special_details
;
All e.s.d.'s (except the e.s.d. in the dihedral angle between two l.s. planes)
are estimated using the full covariance matrix. The cell e.s.d.'s are taken
into account individually in the estimation of e.s.d.'s in distances, angles
and torsion angles; correlations between e.s.d.'s in cell parameters are only
used when they are defined by crystal symmetry. An approximate (isotropic)
treatment of cell e.s.d.'s is used for estimating e.s.d.'s involving l.s.
planes.
;
loop_
    _geom_bond_atom_site_label_1
    _geom_bond_atom_site_label_2
    _geom_bond_site_symmetry_2
    _geom_bond_distance
    _geom_bond_publ_flag
    C1 N1 . 1.386(5) ?
    C1 C2 . 1.399(6) ?
    C1 H1 . 0.9500 ?
    C2 C3 . 1.413(6) ?
    C2 H2 . 0.9500 ?
    C3 C4 . 1.402(6) ?
    C3 H3 . 0.9500 ?
    C4 C5 . 1.404(6) ?
    C4 H4 . 0.9502 ?
    C5 N1 . 1.356(6) ?
    C5 C6 . 1.442(6) ?
    C6 N2 . 1.353(6) ?
    C6 C7 . 1.379(6) ?
    C7 C8 . 1.387(7) ?
    C7 H7 . 0.9500 ?
    C8 C9 . 1.405(6) ?
    C8 H8 . 0.9500 ?
    C9 C10 . 1.413(6) ?
    C9 H9 . 0.9500 ?
    C10 N2 . 1.353(5) ?
    C10 H10 . 0.9500 ?
    C11 N3 . 1.146(6) ?
    C11 Fe1 . 1.930(5) ?
    C12 N4 . 1.173(5) ?
    C12 Fe1 . 1.865(4) ?
    C13 N5 . 1.140(5) ?
    C13 Fe1 . 1.921(4) ?
    C14 N6 . 1.169(5) ?
    C14 Fe1 . 1.860(4) ?
    C15 O4 . 1.459(5) ?
    C15 H15A . 0.9801 ?
    C15 H15B . 0.9800 ?
    C15 H15C . 0.9800 ?
    C16 O5 . 1.455(5) ?
    C16 H16A . 0.9799 ?
    C16 H16B . 0.9800 ?
    C16 H16C . 0.9800 ?
    C17 O6 . 1.465(5) ?
    C17 H17A . 0.9799 ?
    C17 H17B . 0.9800 ?
    C17 H17C . 0.9799 ?
    C18 O7 . 1.474(5) ?
    C18 H18A . 0.9599 ?
    C18 H18B . 0.9600 ?
    C18 H18C . 0.9600 ?
    Fe1 N1 . 1.993(4) ?
    Fe1 N2 . 2.015(3) ?
    N3 Y1 . 2.401(4) ?
    N4 Y1 3_656 2.344(4) ?
    N5 Y1 1_554 2.384(4) ?
    N7 O3 . 1.210(4) ?
    N7 O2 . 1.248(4) ?
    N7 O1 . 1.251(4) ?
    N7 Y1 . 2.849(4) ?
    O1 Y1 . 2.384(3) ?
    O2 Y1 . 2.448(3) ?
    O4 Y1 . 2.372(3) ?
    O4 H4A . 0.9900 ?
    O5 Y1 . 2.392(3) ?
    O5 H5A . 0.9900 ?
    O6 Y1 . 2.378(3) ?
    O6 H6A . 0.9901 ?
    O7 H7B . 0.8501 ?
    O8 H8B . 0.8499 ?
    O8 H8C . 0.8500 ?
    Y1 N4 3_656 2.344(4) ?
    Y1 N5 1_556 2.384(4) ?
loop_
    _geom_angle_atom_site_label_1
    _geom_angle_atom_site_label_2
    _geom_angle_atom_site_label_3
    _geom_angle_site_symmetry_1
    _geom_angle_site_symmetry_3
    _geom_angle
    _geom_angle_publ_flag
    N1 C1 C2 . . 122.8(4) ?
    N1 C1 H1 . . 118.7 ?
    C2 C1 H1 . . 118.5 ?
    C1 C2 C3 . . 117.2(4) ?
    C1 C2 H2 . . 121.6 ?
    C3 C2 H2 . . 121.2 ?
    C4 C3 C2 . . 120.9(4) ?
    C4 C3 H3 . . 119.3 ?
    C2 C3 H3 . . 119.9 ?
    C3 C4 C5 . . 118.0(4) ?
    C3 C4 H4 . . 121.3 ?
    C5 C4 H4 . . 120.7 ?
    N1 C5 C4 . . 122.7(4) ?
    N1 C5 C6 . . 114.2(4) ?
    C4 C5 C6 . . 123.1(4) ?
    N2 C6 C7 . . 121.6(4) ?
    N2 C6 C5 . . 115.1(4) ?
    C7 C6 C5 . . 123.3(4) ?
    C6 C7 C8 . . 118.6(5) ?
    C6 C7 H7 . . 120.5 ?
    C8 C7 H7 . . 120.9 ?
    C7 C8 C9 . . 121.1(4) ?
    C7 C8 H8 . . 119.5 ?
    C9 C8 H8 . . 119.3 ?
    C8 C9 C10 . . 116.8(4) ?
    C8 C9 H9 . . 121.5 ?
    C10 C9 H9 . . 121.7 ?
    N2 C10 C9 . . 121.4(4) ?
    N2 C10 H10 . . 119.5 ?
    C9 C10 H10 . . 119.1 ?
    N3 C11 Fe1 . . 174.3(4) ?
    N4 C12 Fe1 . . 179.4(4) ?
    N5 C13 Fe1 . . 178.7(4) ?
    N6 C14 Fe1 . . 178.6(4) ?
    O4 C15 H15A . . 109.3 ?
    O4 C15 H15B . . 109.9 ?
    H15A C15 H15B . . 109.5 ?
    O4 C15 H15C . . 109.2 ?
    H15A C15 H15C . . 109.5 ?
    H15B C15 H15C . . 109.5 ?
    O5 C16 H16A . . 109.1 ?
    O5 C16 H16B . . 109.8 ?
    H16A C16 H16B . . 109.5 ?
    O5 C16 H16C . . 109.5 ?
    H16A C16 H16C . . 109.5 ?
    H16B C16 H16C . . 109.5 ?
    O6 C17 H17A . . 109.6 ?
    O6 C17 H17B . . 109.4 ?
    H17A C17 H17B . . 109.5 ?
    O6 C17 H17C . . 109.4 ?
    H17A C17 H17C . . 109.5 ?
    H17B C17 H17C . . 109.5 ?
    O7 C18 H18A . . 109.0 ?
    O7 C18 H18B . . 109.6 ?
    H18A C18 H18B . . 109.5 ?
    O7 C18 H18C . . 109.8 ?
    H18A C18 H18C . . 109.5 ?
    H18B C18 H18C . . 109.5 ?
    C14 Fe1 C12 . . 87.3(2) ?
    C14 Fe1 C13 . . 89.19(19) ?
    C12 Fe1 C13 . . 89.64(18) ?
    C14 Fe1 C11 . . 87.33(19) ?
    C12 Fe1 C11 . . 90.5(2) ?
    C13 Fe1 C11 . . 176.51(19) ?
    C14 Fe1 N1 . . 176.55(18) ?
    C12 Fe1 N1 . . 95.62(17) ?
    C13 Fe1 N1 . . 88.99(17) ?
    C11 Fe1 N1 . . 94.48(17) ?
    C14 Fe1 N2 . . 97.11(18) ?
    C12 Fe1 N2 . . 175.02(17) ?
    C13 Fe1 N2 . . 88.11(15) ?
    C11 Fe1 N2 . . 92.05(16) ?
    N1 Fe1 N2 . . 79.90(14) ?
    C5 N1 C1 . . 118.3(4) ?
    C5 N1 Fe1 . . 115.7(3) ?
    C1 N1 Fe1 . . 125.9(3) ?
    C6 N2 C10 . . 120.4(3) ?
    C6 N2 Fe1 . . 114.5(3) ?
    C10 N2 Fe1 . . 125.1(3) ?
    C11 N3 Y1 . . 165.9(4) ?
    C12 N4 Y1 . 3_656 169.3(4) ?
    C13 N5 Y1 . 1_554 169.9(3) ?
    O3 N7 O2 . . 121.4(4) ?
    O3 N7 O1 . . 124.0(4) ?
    O2 N7 O1 . . 114.6(3) ?
    O3 N7 Y1 . . 177.2(3) ?
    O2 N7 Y1 . . 58.8(2) ?
    O1 N7 Y1 . . 55.87(19) ?
    N7 O1 Y1 . . 98.4(2) ?
    N7 O2 Y1 . . 95.3(2) ?
    C15 O4 Y1 . . 130.8(2) ?
    C15 O4 H4A . . 104.8 ?
    Y1 O4 H4A . . 104.6 ?
    C16 O5 Y1 . . 130.0(3) ?
    C16 O5 H5A . . 104.7 ?
    Y1 O5 H5A . . 104.8 ?
    C17 O6 Y1 . . 123.9(2) ?
    C17 O6 H6A . . 106.4 ?
    Y1 O6 H6A . . 106.2 ?
    C18 O7 H7B . . 109.2 ?
    H8B O8 H8C . . 109.5 ?
    N4 Y1 O4 3_656 . 79.10(11) ?
    N4 Y1 O6 3_656 . 75.80(12) ?
    O4 Y1 O6 . . 140.19(10) ?
    N4 Y1 N5 3_656 1_556 93.33(12) ?
    O4 Y1 N5 . 1_556 74.86(11) ?
    O6 Y1 N5 . 1_556 76.29(11) ?
    N4 Y1 O1 3_656 . 154.27(12) ?
    O4 Y1 O1 . . 76.06(10) ?
    O6 Y1 O1 . . 128.74(11) ?
    N5 Y1 O1 1_556 . 86.64(12) ?
    N4 Y1 O5 3_656 . 102.62(12) ?
    O4 Y1 O5 . . 146.51(11) ?
    O6 Y1 O5 . . 70.07(10) ?
    N5 Y1 O5 1_556 . 137.47(11) ?
    O1 Y1 O5 . . 94.49(11) ?
    N4 Y1 N3 3_656 . 85.22(13) ?
    O4 Y1 N3 . . 75.66(12) ?
    O6 Y1 N3 . . 131.40(11) ?
    N5 Y1 N3 1_556 . 150.21(13) ?
    O1 Y1 N3 . . 82.26(12) ?
    O5 Y1 N3 . . 71.22(12) ?
    N4 Y1 O2 3_656 . 152.81(12) ?
    O4 Y1 O2 . . 120.72(10) ?
    O6 Y1 O2 . . 77.33(10) ?
    N5 Y1 O2 1_556 . 76.24(11) ?
    O1 Y1 O2 . . 51.58(10) ?
    O5 Y1 O2 . . 71.68(10) ?
    N3 Y1 O2 . . 116.23(11) ?
    N4 Y1 N7 3_656 . 173.07(12) ?
    O4 Y1 N7 . . 98.20(10) ?
    O6 Y1 N7 . . 103.03(10) ?
    N5 Y1 N7 1_556 . 79.78(11) ?
    O1 Y1 N7 . . 25.75(10) ?
    O5 Y1 N7 . . 83.18(11) ?
    N3 Y1 N7 . . 100.36(11) ?
    O2 Y1 N7 . . 25.85(9) ?
loop_
    _geom_hbond_atom_site_label_D
    _geom_hbond_atom_site_label_H
    _geom_hbond_atom_site_label_A
    _geom_hbond_site_symmetry_A
    _geom_hbond_distance_DH
    _geom_hbond_distance_HA
    _geom_hbond_distance_DA
    _geom_hbond_angle_DHA
    O5 H5A N6 4_566 0.99 1.78 2.762(5) 171.8
    O7 H7B N6 . 0.85 2.03 2.823(5) 154.2
data_global
_journal_date_recd_electronic     2010-07-01
_journal_date_accepted     2010-07-27
_journal_name_full     'Acta Crystallographica, Section E'
_journal_year     2010
_journal_volume     66
_journal_issue      8
_journal_page_first     m1034
_journal_page_last     m1035
_journal_paper_category     QM
_journal_coeditor_code     NC2192
_publ_contact_author_name     'Xiao-Ping Shen'
_publ_contact_author_address
;
School of Chemistry and Chemical Engineering,
Jiangsu University, Zhenjiang 212013, People's Republic of China
;
_publ_contact_author_email     'xiaopingshen@163.com'
_publ_contact_author_fax     ?
_publ_contact_author_phone     ?
_publ_section_title
;\
<i>catena</i>-poly[[[(2,2'-bipyridine-2\k^2^<i>N</i>,<i>N</i>')-\m-cyanido-\
\k^2^1:2<i>N</i>:<i>C</i>-cyanido-2\k<i>C</i>-tris(methanol-\
1\k<i>O</i>)(nitrato-1\k^2^<i>O</i>,<i>O</i>')iron(II)yttrium(III)]-\
di-\m-cyanido-1:2'\k^2^<i>N</i>:<i>C</i>;2:1'\k^2^<i>C</i>:<i>N</i>] methanol
solvate hemihydrate]
;
loop_
    _publ_author_name
    _publ_author_footnote
    _publ_author_address
    'Xu, Yan' .
;
Suqian College, Suqian 223800, People's Republic of China
;
    'Shu, He-Qing' .
;
School of Chemistry and Chemical Engineering, Jiangsu University,
Zhenjiang 212013, People's Republic of China
;
    'Shen, Xiao-Ping' .
;
School of Chemistry and Chemical Engineering, Jiangsu University,
Zhenjiang 212013, People's Republic of China
;
