# Supplementary material for: catena-poly[[[(2,2′-bipyridine-2κ2 N,N′)-μ-cyanido-1:2κ2 N:C-cyanido-2κC-tris­(methanol-1κO)(nitrato-1κ2 O,O′)iron(II)yttrium(III)]-di-μ-cyanido-1:2′κ2 N:C;2:1′κ2 C:N] methanol solvate hemihydrate]
Source: Acta Crystallogr Sect E Struct Rep Online. 2010 Jul 31;66(Pt 8):m1034–5. doi: 10.1107/S1600536810029843 (PMC3007586; doi:10.1107/S1600536810029843)
Supplement: Supplementary file 2 [file e-66-m1034-Isup2.hkl]

# 
# h,k,l, Fc-squared, Fo-squared, sigma(Fo-squared) and status flag 
# 
data_I
_shelx_title ' yah26              P21/c' 
_shelx_refln_list_code          4 
_shelx_F_calc_maximum      333.92 
_exptl_crystal_F_000      1228.00 
_reflns_d_resolution_high  0.8107 
 
loop_ 
 _symmetry_equiv_pos_as_xyz 
 'x, y, z' 
 '-x, y+1/2, -z+1/2' 
 '-x, -y, -z' 
 'x, -y-1/2, z-1/2' 
 
_cell_length_a    12.8030 
_cell_length_b    18.1320 
_cell_length_c    10.7280 
_cell_angle_alpha  90.000 
_cell_angle_beta  103.439 
_cell_angle_gamma  90.000 
 
_shelx_F_squared_multiplier     1.000 
 
loop_ 
 _refln_index_h 
 _refln_index_k 
 _refln_index_l 
 _refln_F_squared_calc 
 _refln_F_squared_meas 
 _refln_F_squared_sigma 
 _refln_observed_status 
   1   0   0     2429.71     2309.03     32.76 o 
   2   0   0    34538.45    33152.63     85.12 o 
   3   0   0    35694.79    35073.28    453.36 o 
   4   0   0     3301.96     3408.93    284.54 o 
   5   0   0    48416.84    47274.65    272.17 o 
   6   0   0     1671.36     1908.46    137.55 o 
   7   0   0    11908.19    11429.76    270.29 o 
   8   0   0    10951.63    10402.55    114.82 o 
   9   0   0      644.48      739.24     54.88 o 
  10   0   0     7647.35     7115.03    228.04 o 
  11   0   0     2386.00     2239.03     19.43 o 
  12   0   0     1110.92     1155.13    179.47 o 
  13   0   0      162.12      327.48    154.44 o 
  14   0   0       98.81      112.74    176.33 o 
  15   0   0       53.05       36.62    450.31 o 
   1   1   0    22634.73    22138.67    473.75 o 
   2   1   0     7672.42     7757.10     80.42 o 
   3   1   0      210.21      342.55     89.96 o 
   4   1   0     7081.54     6769.07     54.94 o 
   5   1   0     4628.70     4446.69    131.48 o 
   6   1   0     3978.28     3729.15     38.05 o 
   7   1   0     2233.29     2432.87     87.74 o 
   8   1   0       24.93       61.69    107.36 o 
   9   1   0      181.80      404.02     71.68 o 
  10   1   0     1441.39     1417.39     72.07 o 
  11   1   0      309.72      442.27    129.65 o 
  12   1   0       86.71      162.72     49.80 o 
  13   1   0       13.83       38.73    118.00 o 
  14   1   0       62.03      107.88     56.99 o 
  15   1   0      238.43      409.84    428.79 o 
   0   2   0    55041.89    53659.89    909.13 o 
   1   2   0     1897.61     2011.61    108.47 o 
   2   2   0    16570.80    16526.71    101.49 o 
   3   2   0     7911.08     7596.14    204.78 o 
   4   2   0     2598.27     3047.85    126.14 o 
   5   2   0    35209.13    33865.56    213.37 o 
   6   2   0      625.14      851.60    119.47 o 
   7   2   0     7520.06     7275.21    149.71 o 
   8   2   0     4774.66     4400.03     87.93 o 
   9   2   0      886.33      860.65     33.02 o 
  10   2   0     1655.93     1921.32     88.92 o 
  11   2   0      676.20      701.99    126.02 o 
  12   2   0      976.57     1036.67     58.92 o 
  13   2   0      362.37      428.98     80.67 o 
  14   2   0      172.95      232.04     57.75 o 
  15   2   0      195.24      167.11    116.59 o 
   1   3   0    26105.92    25584.59    204.93 o 
   2   3   0    11621.57    11256.00    191.02 o 
   3   3   0     6796.73     7010.61     72.18 o 
   4   3   0    49226.00    47186.27    407.22 o 
   5   3   0    13156.58    12716.24     86.99 o 
   6   3   0    31557.49    30070.63    602.89 o 
   7   3   0     9976.79     9569.99     80.44 o 
   8   3   0      326.27      394.38     43.60 o 
   9   3   0     5765.20     5318.70    107.69 o 
  10   3   0     2213.99     2276.48    164.89 o 
  11   3   0     2116.07     2382.87    137.19 o 
  12   3   0     2769.64     2447.12    148.77 o 
  13   3   0       51.69       81.00     32.98 o 
  14   3   0      852.13      774.76     73.39 o 
  15   3   0      191.04      523.04    258.56 o 
   0   4   0    13029.58    13528.13    221.12 o 
   1   4   0      609.70      917.66    100.35 o 
   2   4   0     7733.54     7749.87    108.48 o 
   3   4   0      939.55      983.67    112.74 o 
   4   4   0     7312.75     7486.80     93.16 o 
   5   4   0      627.18      650.26     25.97 o 
   6   4   0      928.32     1067.06     38.31 o 
   7   4   0      291.79      417.66     80.95 o 
   8   4   0       15.96       16.68    139.80 o 
   9   4   0     2463.50     2526.15     63.56 o 
  10   4   0       42.06       31.07     78.05 o 
  11   4   0      386.44      381.12     46.55 o 
  12   4   0      196.49      191.27     15.60 o 
  13   4   0        9.36       88.37     86.94 o 
  14   4   0      545.73      815.47    235.91 o 
  15   4   0      100.69       79.01     68.13 o 
   1   5   0    19038.67    19728.77    133.88 o 
   2   5   0    20501.38    20023.91    565.68 o 
   3   5   0     9376.31     9047.89    143.76 o 
   4   5   0    21315.85    20927.15    250.13 o 
   5   5   0      108.88      143.51     55.69 o 
   6   5   0    18020.27    18661.47    139.19 o 
   7   5   0     2496.92     2393.43     36.01 o 
   8   5   0     3919.85     3790.65    107.66 o 
   9   5   0     4629.28     4188.42    191.03 o 
  10   5   0      418.14      399.95     37.94 o 
  11   5   0      579.45      609.22     58.85 o 
  12   5   0     3253.77     3207.74    164.92 o 
  13   5   0       79.53      161.68     51.83 o 
  14   5   0      240.80      209.93    121.80 o 
   0   6   0     1679.68     1686.19     28.40 o 
   1   6   0      274.05      369.36     63.83 o 
   2   6   0    30090.94    30587.84    226.93 o 
   3   6   0     7394.10     7387.95     84.72 o 
   4   6   0      846.56      865.00     48.93 o 
   5   6   0    13043.71    13587.56    292.59 o 
   6   6   0     4687.95     4568.38    124.87 o 
   7   6   0     1219.72     1087.90    190.82 o 
   8   6   0     3170.29     3191.85     83.00 o 
   9   6   0      263.41      301.84     68.75 o 
  10   6   0       69.38       53.84     21.62 o 
  11   6   0     2929.93     2940.82    129.84 o 
  12   6   0        7.38       23.27    164.11 o 
  13   6   0     1297.30     1221.80     38.10 o 
  14   6   0      828.41      756.44    292.89 o 
   1   7   0    13938.40    13771.96     71.69 o 
   2   7   0     7542.54     7459.91     64.87 o 
   3   7   0       43.28      151.10     70.90 o 
   4   7   0     2027.66     2178.65    171.60 o 
   5   7   0     4476.78     4361.85     49.02 o 
   6   7   0     2073.45     2208.07    117.67 o 
   7   7   0     2340.29     2137.26    220.79 o 
   8   7   0     3542.07     3592.16    114.84 o 
   9   7   0     1631.88     1833.06    140.14 o 
  10   7   0     1702.67     1647.40    155.11 o 
  11   7   0      671.08      697.56    116.06 o 
  12   7   0       22.93       19.27    209.68 o 
  13   7   0      902.29      788.46    199.94 o 
  14   7   0       34.56       94.65    104.02 o 
   0   8   0    29656.48    28325.11    527.88 o 
   1   8   0      120.19      191.99     38.67 o 
   2   8   0    22448.51    22087.83    110.23 o 
   3   8   0     6552.06     6691.52     79.34 o 
   4   8   0      421.46      424.43     61.87 o 
   5   8   0     3751.50     3794.32     90.53 o 
   6   8   0     4240.79     4415.34     88.69 o 
   7   8   0     1416.80     1202.13     98.37 o 
   8   8   0     2668.39     2345.18    138.06 o 
   9   8   0      691.95      683.41     61.03 o 
  10   8   0     2866.82     2768.63    123.78 o 
  11   8   0      720.29      679.99    176.32 o 
  12   8   0      520.49      533.06    159.99 o 
  13   8   0      465.35      419.55     33.79 o 
  14   8   0      124.44      147.81    170.32 o 
   1   9   0     3702.53     3791.60    126.78 o 
   2   9   0     4427.79     4623.41    166.56 o 
   3   9   0      145.61      192.68     55.24 o 
   4   9   0     1292.79     1192.59     76.17 o 
   5   9   0     3676.68     3589.06    145.91 o 
   6   9   0       19.99       19.56     54.79 o 
   7   9   0     1801.32     1809.40     74.79 o 
   8   9   0       12.62       20.47     29.65 o 
   9   9   0       85.13       79.90     13.95 o 
  10   9   0     4203.71     3950.93     94.45 o 
  11   9   0      286.11      276.69     70.52 o 
  12   9   0     2289.76     2303.24     77.73 o 
  13   9   0     1404.58     1304.83    109.22 o 
  14   9   0       28.31      118.92    181.92 o 
   0  10   0     7061.91     6815.40    175.15 o 
   1  10   0        1.71       27.61     78.91 o 
   2  10   0     3918.48     3802.66     79.33 o 
   3  10   0     1516.96     1509.90     66.05 o 
   4  10   0     3468.08     3328.24    148.60 o 
   5  10   0     4522.74     4572.73     57.86 o 
   6  10   0      186.91      183.49     44.87 o 
   7  10   0     2897.42     3085.23    154.17 o 
   8  10   0      224.41      253.54     48.74 o 
   9  10   0      505.46      652.16     92.30 o 
  10  10   0     1209.88     1472.74    139.70 o 
  11  10   0      243.53      359.46    326.81 o 
  12  10   0     1064.12     1286.02     77.65 o 
  13  10   0       22.11      115.60    127.22 o 
   1  11   0     2803.64     2772.26     99.95 o 
   2  11   0       27.69       80.86     69.18 o 
   3  11   0      652.27      736.35     48.24 o 
   4  11   0     1566.58     1713.36     68.28 o 
   5  11   0       81.50       72.66     65.22 o 
   6  11   0      783.23      875.09     90.03 o 
   7  11   0     1576.66     1482.33    127.15 o 
   8  11   0        8.67       90.57     79.17 o 
   9  11   0      266.28      270.12      1.74 o 
  10  11   0     1742.64     1665.85    124.36 o 
  11  11   0        9.14       94.10     85.68 o 
  12  11   0       66.20      106.36     54.68 o 
  13  11   0       55.99      121.10     54.37 o 
   0  12   0       93.21      107.28    143.93 o 
   1  12   0      122.88      146.85     59.41 o 
   2  12   0     1687.32     1597.83     85.64 o 
   3  12   0      383.84      335.35     28.10 o 
   4  12   0     2008.43     2223.02     86.93 o 
   5  12   0      360.29      473.05    137.31 o 
   6  12   0     4815.27     4683.97    129.39 o 
   7  12   0      292.07      343.77     37.56 o 
   8  12   0     1100.10      988.32      7.60 o 
   9  12   0     5376.32     4894.73    186.05 o 
  10  12   0       26.65       52.10     20.61 o 
  11  12   0     1440.00     1160.65     73.31 o 
  12  12   0      802.96     1107.31    187.28 o 
   1  13   0       59.18       61.55     99.26 o 
   2  13   0       65.71       90.48     61.10 o 
   3  13   0      278.44      284.72     86.14 o 
   4  13   0      784.48      844.94    109.02 o 
   5  13   0      302.53      324.62    167.39 o 
   6  13   0      495.41      457.52     82.75 o 
   7  13   0      123.96      137.48     54.01 o 
   8  13   0       80.72      166.40     87.20 o 
   9  13   0       54.49      102.96     88.61 o 
  10  13   0      249.51      214.25     22.23 o 
  11  13   0       12.50       76.70     79.30 o 
  12  13   0       61.26      100.56     85.24 o 
   0  14   0      959.97      886.49     50.57 o 
   1  14   0      389.42      391.21     27.63 o 
   2  14   0       66.89       47.85     16.58 o 
   3  14   0      337.17      344.11     78.58 o 
   4  14   0     2980.01     3006.75     64.15 o 
   5  14   0       13.73       22.50     49.47 o 
   6  14   0      757.11      680.14     66.60 o 
   7  14   0      195.18      201.40    108.65 o 
   8  14   0      171.31      255.22    140.08 o 
   9  14   0     1342.64     1524.78     64.44 o 
  10  14   0       86.62      140.70     46.09 o 
  11  14   0      893.58      854.98     96.64 o 
   1  15   0     1661.55     1554.37    107.59 o 
   2  15   0      502.06      481.43     89.23 o 
   3  15   0     1174.04     1344.65    149.74 o 
   4  15   0      474.98      469.37     29.92 o 
   5  15   0       51.89      102.03     51.55 o 
   6  15   0      158.67      255.26     92.86 o 
   7  15   0       45.60      120.14     85.64 o 
   8  15   0     1081.26     1125.06    192.91 o 
   9  15   0       65.68      176.64    160.02 o 
  10  15   0     1499.77     1436.94     99.04 o 
  11  15   0      262.17      404.36     34.37 o 
   0  16   0       80.84      184.73     97.04 o 
   1  16   0       15.73       33.70     35.46 o 
   2  16   0       16.69       27.22     36.10 o 
   3  16   0       40.58       58.96     63.83 o 
   4  16   0      339.80      322.04     17.59 o 
   5  16   0     1144.90     1114.77     51.45 o 
   6  16   0      129.07       98.76     52.65 o 
   7  16   0      386.41      355.05    159.76 o 
   8  16   0        5.28       38.57     58.13 o 
   9  16   0       80.82      129.50    111.93 o 
  10  16   0        7.04      139.80    144.37 o 
   1  17   0       23.67       58.83     74.74 o 
   2  17   0       20.27       50.87     21.41 o 
   3  17   0      964.44      956.00     86.54 o 
   4  17   0       29.42       49.57     73.76 o 
   5  17   0     1002.15      958.41     75.94 o 
   6  17   0      171.96      251.79    163.83 o 
   7  17   0      126.17      248.13    224.19 o 
   8  17   0      868.57      847.14     62.58 o 
   9  17   0      179.77      294.46     67.66 o 
   0  18   0      711.65      743.00    110.77 o 
   1  18   0      374.54      406.19    163.74 o 
   2  18   0      490.97      703.51    136.40 o 
   3  18   0      258.31      261.86    112.15 o 
   4  18   0     1159.08     1221.91    122.34 o 
   5  18   0     1106.65     1230.91    131.63 o 
   6  18   0     1307.16     1760.81    209.04 o 
   7  18   0       61.39      186.65    181.01 o 
   8  18   0       92.37      228.95    128.19 o 
   9  18   0       54.74      104.59     58.43 o 
   1  19   0     1032.70      972.27    143.07 o 
   2  19   0      278.10      263.92     59.57 o 
   3  19   0       90.76      144.15    129.20 o 
   4  19   0     1332.95     1154.01    114.93 o 
   5  19   0       65.86       47.21    158.19 o 
   6  19   0      875.74     1118.99    134.39 o 
   7  19   0       44.24       87.18     46.38 o 
   8  19   0      155.97      343.10    100.48 o 
   0  20   0       51.08      104.91     94.54 o 
   1  20   0       37.92      108.50     58.05 o 
   2  20   0       15.99       18.94     19.12 o 
   3  20   0       50.47       51.55     35.70 o 
   4  20   0       20.41       65.40    122.82 o 
   5  20   0       54.87      118.04     84.28 o 
   6  20   0      360.84      624.54    223.78 o 
   1  21   0     1750.44     1708.90    111.21 o 
   2  21   0      276.43      450.65    141.82 o 
   3  21   0      396.93      367.81    123.02 o 
   4  21   0     1014.45     1285.47    148.88 o 
   5  21   0       89.58      110.68     73.55 o 
   0  22   0     1377.22     1174.46    183.08 o 
   1  22   0       59.96      118.21     55.77 o 
   2  22   0     1318.53     1294.78    190.58 o 
 -15   1   1     1093.26      976.45    135.26 o 
 -14   1   1     1269.53     1387.44    145.43 o 
 -13   1   1     2830.67     2728.34    201.01 o 
 -12   1   1      207.47      325.21    212.00 o 
 -11   1   1     2474.14     2306.70     49.34 o 
 -10   1   1     2685.31     2702.12    162.80 o 
  -9   1   1     1205.60     1487.89    109.15 o 
  -8   1   1     2358.55     2196.41    175.97 o 
  -7   1   1     2088.32     2220.84    110.80 o 
  -6   1   1     4034.47     4085.37    118.67 o 
  -5   1   1     1523.65     1798.66     73.20 o 
  -4   1   1       62.06      145.78     27.60 o 
  -3   1   1       65.33      141.02     86.83 o 
  -2   1   1     8675.83     8441.68    116.70 o 
  -1   1   1      621.72      682.32    137.84 o 
   0   1   1     1116.89     1090.90     25.04 o 
   1   1   1      302.09      370.86     35.01 o 
   2   1   1     1356.40     1338.74    119.86 o 
   3   1   1     1184.55     1473.85    123.74 o 
   4   1   1     1338.94     1717.24    103.54 o 
   5   1   1      951.42     1499.94    144.59 o 
   6   1   1     4198.72     4190.54     30.77 o 
   7   1   1     6169.90     5738.26    185.73 o 
   8   1   1      371.26      386.57     36.01 o 
   9   1   1     1114.77     1071.06    142.41 o 
  10   1   1     1047.55      904.97     85.29 o 
  11   1   1       53.17      127.71     37.46 o 
  12   1   1     1475.71     1361.64    142.96 o 
  13   1   1     1896.05     2029.60    102.77 o 
  14   1   1      342.62      363.42     89.31 o 
 -15   2   1      496.73      875.41    183.40 o 
 -14   2   1     1822.97     1666.45    112.02 o 
 -13   2   1        6.76       42.29    121.01 o 
 -12   2   1      312.45      317.18     86.26 o 
 -11   2   1     2359.95     2300.12     84.06 o 
 -10   2   1     2095.45     1938.02    149.52 o 
  -9   2   1     7997.92     7437.12     82.26 o 
  -8   2   1     1031.16     1128.01     71.41 o 
  -7   2   1     4175.35     4162.17    133.38 o 
  -6   2   1     3057.09     3061.69     84.12 o 
  -5   2   1     8876.62     8739.63     66.46 o 
  -4   2   1       86.28      192.94     44.59 o 
  -3   2   1     4781.20     4833.14     60.01 o 
  -2   2   1     6336.01     6491.52    113.75 o 
  -1   2   1     4567.73     4507.98    152.45 o 
   0   2   1     6196.14     6334.70     90.11 o 
   1   2   1     1453.71     1595.34    107.31 o 
   2   2   1     3423.98     3531.11    188.78 o 
   3   2   1     7749.81     7892.68    119.41 o 
   4   2   1      881.52     1351.62     99.63 o 
   5   2   1     2142.16     2234.70    150.97 o 
   6   2   1     3206.51     3153.71     31.80 o 
   7   2   1       38.04      154.31     79.13 o 
   8   2   1     3735.72     3550.02     68.42 o 
   9   2   1     2273.06     2637.80    105.06 o 
  10   2   1     2661.38     2748.02     62.12 o 
  11   2   1     1148.01      983.67     27.76 o 
  12   2   1       10.16       39.51     24.44 o 
  13   2   1      112.63      208.81    145.44 o 
  14   2   1      555.90      405.34    257.59 o 
 -15   3   1       28.28      201.72     83.20 o 
 -14   3   1      513.85      975.47    226.88 o 
 -13   3   1     1607.96     1862.71    151.12 o 
 -12   3   1      734.89      962.86    149.91 o 
 -11   3   1        6.59      123.99    140.07 o 
 -10   3   1      574.79      543.39     68.47 o 
  -9   3   1     3292.77     3083.18    209.55 o 
  -8   3   1       91.68      133.03     56.70 o 
  -7   3   1     1297.20     1290.07    107.51 o 
  -6   3   1     2115.12     2123.46    189.83 o 
  -5   3   1        2.03      174.31    121.69 o 
  -4   3   1     2591.67     2648.40    118.09 o 
  -3   3   1     1981.85     2141.53     95.19 o 
  -2   3   1      575.83      652.14     70.00 o 
  -1   3   1     4693.68     4807.63    114.93 o 
   0   3   1     3211.47     3534.41     87.89 o 
   1   3   1     2152.56     2048.03    205.54 o 
   2   3   1     4556.80     4757.84    101.37 o 
   3   3   1     1544.42     1866.21    113.63 o 
   4   3   1     1451.25     1571.95     80.25 o 
   5   3   1      390.28      418.38     42.59 o 
   6   3   1     2148.95     2105.68     83.98 o 
   7   3   1      255.23      255.18     86.98 o 
   8   3   1      993.92      951.61     71.45 o 
   9   3   1      934.40      953.24     53.50 o 
  10   3   1       15.89       30.52     74.15 o 
  11   3   1        0.73       21.68     18.18 o 
  12   3   1      455.75      424.94     12.11 o 
  13   3   1      108.35      100.19     33.22 o 
  14   3   1        3.41       21.73     87.97 o 
 -15   4   1      933.54      977.82    245.76 o 
 -14   4   1     1807.41     1391.75    160.94 o 
 -13   4   1       38.72       26.94     19.61 o 
 -12   4   1     3719.62     3231.54    110.49 o 
 -11   4   1     1040.24     1090.64    231.65 o 
 -10   4   1      344.50      257.52     56.29 o 
  -9   4   1     2944.27     2861.93     76.50 o 
  -8   4   1     1936.80     1832.77    180.62 o 
  -7   4   1     1149.70     1111.96     70.45 o 
  -6   4   1     4481.33     4165.53    157.89 o 
  -5   4   1     3398.01     3457.57     80.25 o 
  -4   4   1     8830.70     8474.63    305.08 o 
  -3   4   1       88.45      225.04     52.59 o 
  -2   4   1     9371.94     8880.82     73.61 o 
  -1   4   1       90.94      102.89     43.90 o 
   0   4   1     1614.45     1473.87     45.78 o 
   1   4   1     2522.49     2658.59     99.84 o 
   2   4   1      330.79      326.92     15.92 o 
   3   4   1     3465.60     3520.02    181.47 o 
   4   4   1       84.45      111.22     24.72 o 
   5   4   1     2929.83     3018.13     62.05 o 
   6   4   1     1539.96     1632.87     90.49 o 
   7   4   1      169.49      140.86     27.03 o 
   8   4   1     1189.95     1215.05     76.37 o 
   9   4   1     1701.65     1685.80    190.03 o 
  10   4   1     2407.86     2549.04    119.20 o 
  11   4   1     3759.99     3443.07    137.82 o 
  12   4   1       30.95      137.18    102.21 o 
  13   4   1     1624.21     1482.46    178.02 o 
  14   4   1      781.83      769.70     77.32 o 
 -15   5   1      284.96      229.87    309.14 o 
 -14   5   1       26.35       62.77     93.90 o 
 -13   5   1      338.30      357.13     41.03 o 
 -12   5   1      514.79      762.59     67.59 o 
 -11   5   1        1.87       63.99     75.31 o 
 -10   5   1     2964.06     3081.79    149.45 o 
  -9   5   1     4684.74     4784.24    101.03 o 
  -8   5   1       19.14       31.15     22.07 o 
  -7   5   1     1049.51     1237.31     59.52 o 
  -6   5   1      245.96      258.01     50.03 o 
  -5   5   1     5402.09     5270.15    150.91 o 
  -4   5   1     1832.35     1730.18     88.43 o 
  -3   5   1     3949.33     3817.73    162.50 o 
  -2   5   1    12676.11    12629.32     97.66 o 
  -1   5   1     9823.55    10146.77     79.34 o 
   0   5   1     2407.29     2786.64     92.22 o 
   1   5   1     9010.87     9807.62    127.83 o 
   2   5   1      233.40      219.58     47.80 o 
   3   5   1      138.03      202.31     31.86 o 
   4   5   1     4559.08     4461.94     55.11 o 
   5   5   1      576.03      520.45     35.86 o 
   6   5   1     4539.84     4482.96     61.09 o 
   7   5   1      410.41      457.01     44.91 o 
   8   5   1       63.44       88.53     36.36 o 
   9   5   1     6587.09     6236.81     70.35 o 
  10   5   1      159.85      212.30     53.70 o 
  11   5   1      565.53      608.38     48.83 o 
  12   5   1     1597.71     1556.93     78.31 o 
  13   5   1       25.91       24.66    117.05 o 
  14   5   1      600.22      525.51    200.59 o 
 -15   6   1      251.19      225.53     15.72 o 
 -14   6   1      239.41      221.09     33.26 o 
 -13   6   1      392.98      395.79     67.06 o 
 -12   6   1     1419.46     1384.39     27.66 o 
 -11   6   1      126.79      131.81     52.25 o 
 -10   6   1     1317.11     1297.24    147.30 o 
  -9   6   1     2943.08     2876.91    112.93 o 
  -8   6   1     3271.72     3174.71    212.70 o 
  -7   6   1    10401.80    10998.80    215.32 o 
  -6   6   1     1080.09     1102.79     59.39 o 
  -5   6   1     8211.25     8144.06    114.54 o 
  -4   6   1     1365.59     1413.63     52.49 o 
  -3   6   1     8995.73     8631.11     87.56 o 
  -2   6   1      163.96      207.85     25.24 o 
  -1   6   1     1998.03     1942.83     32.15 o 
   0   6   1      519.72      589.36     59.32 o 
   1   6   1     4670.17     4816.29     60.80 o 
   2   6   1     4698.57     4924.50     89.34 o 
   3   6   1     4097.47     4052.12    126.52 o 
   4   6   1     7225.24     7193.22    127.25 o 
   5   6   1      419.23      556.84     80.25 o 
   6   6   1     2534.43     2318.31     17.94 o 
   7   6   1     2263.92     2406.60     82.65 o 
   8   6   1      379.67      387.77     61.37 o 
   9   6   1     2776.46     2625.68     44.63 o 
  10   6   1      150.13      192.05    121.59 o 
  11   6   1        8.13       60.92     34.85 o 
  12   6   1      263.77      430.04    278.66 o 
  13   6   1       54.70      118.48     94.49 o 
  14   6   1       28.90       20.23     85.77 o 
 -14   7   1      113.09       83.54    186.31 o 
 -13   7   1     1279.08     1317.04     71.95 o 
 -12   7   1       30.38       97.77    123.77 o 
 -11   7   1     1189.29     1295.51     89.61 o 
 -10   7   1     1803.86     1815.00     95.89 o 
  -9   7   1       24.05       24.87    250.70 o 
  -8   7   1     2800.14     3020.33    104.44 o 
  -7   7   1     2733.47     2891.97    122.22 o 
  -6   7   1       28.90      227.97    133.13 o 
  -5   7   1     2260.93     2354.44    108.75 o 
  -4   7   1     4647.89     5051.88    113.77 o 
  -3   7   1       85.30      118.99     32.34 o 
  -2   7   1     8149.04     8082.08    110.85 o 
  -1   7   1     3732.55     3764.68     54.03 o 
   0   7   1       96.29      130.00     57.43 o 
   1   7   1     6452.83     6618.81     83.30 o 
   2   7   1     1379.92     1386.09     28.34 o 
   3   7   1     5772.01     5937.43     83.29 o 
   4   7   1    14848.88    15321.02    192.25 o 
   5   7   1      460.32      526.79     58.38 o 
   6   7   1     2168.28     2071.80    130.20 o 
   7   7   1     2843.00     2659.01    128.12 o 
   8   7   1       93.18      119.76     47.39 o 
   9   7   1      850.28      908.00    204.79 o 
  10   7   1      526.91      575.81     68.22 o 
  11   7   1       41.46      124.08    164.20 o 
  12   7   1      456.13      506.09     70.39 o 
  13   7   1      170.40      222.91     51.17 o 
  14   7   1      210.15      300.77    100.74 o 
 -14   8   1      119.18      157.78     35.37 o 
 -13   8   1      609.94      663.53     54.14 o 
 -12   8   1       44.74       90.06     64.53 o 
 -11   8   1      789.34      853.56     65.19 o 
 -10   8   1     1984.76     2044.64     58.88 o 
  -9   8   1      267.59      400.61    174.23 o 
  -8   8   1     3405.30     3222.20     59.18 o 
  -7   8   1     1912.17     1840.75    141.02 o 
  -6   8   1     7685.30     7272.64    129.32 o 
  -5   8   1     8575.33     8217.82    138.80 o 
  -4   8   1     1847.34     1728.88     73.83 o 
  -3   8   1    29952.51    28190.93    117.96 o 
  -2   8   1     3947.95     3886.41    176.12 o 
  -1   8   1     1257.05     1221.48     88.55 o 
   0   8   1    17627.65    16898.34    265.50 o 
   1   8   1      780.04      924.54    134.84 o 
   2   8   1    19534.97    20069.36    179.60 o 
   3   8   1    15201.99    15874.57    117.52 o 
   4   8   1     5715.47     5709.22     82.04 o 
   5   8   1     8384.75     8121.16     98.25 o 
   6   8   1      360.14      333.75     46.56 o 
   7   8   1     2653.01     2895.23    131.26 o 
   8   8   1     1906.80     2161.87    129.55 o 
   9   8   1      434.92      436.32     84.00 o 
  10   8   1      353.29      423.25    129.52 o 
  11   8   1      381.57      354.82     24.66 o 
  12   8   1      333.57      350.02     94.11 o 
  13   8   1      116.73      230.72    158.83 o 
  14   8   1       59.37       59.04     26.42 o 
 -14   9   1      377.08      388.94    180.12 o 
 -13   9   1       34.56      153.90    213.73 o 
 -12   9   1      280.53      404.55    231.10 o 
 -11   9   1     1358.62     1495.04    111.16 o 
 -10   9   1       77.73      115.35     29.16 o 
  -9   9   1      870.49      811.11    145.93 o 
  -8   9   1      429.42      642.12    222.27 o 
  -7   9   1       58.48       57.81     94.03 o 
  -6   9   1      577.90      797.25    142.17 o 
  -5   9   1      948.27      981.84     78.85 o 
  -4   9   1       41.39       48.46     24.44 o 
  -3   9   1       82.71      194.68     48.60 o 
  -2   9   1       61.93      110.65     57.55 o 
  -1   9   1     2049.27     1943.41     50.32 o 
   0   9   1     2655.21     2726.73     63.68 o 
   1   9   1      329.67      340.28     52.45 o 
   2   9   1     2272.07     2736.38    109.69 o 
   3   9   1      286.02      333.64     76.34 o 
   4   9   1      980.03      874.45    115.93 o 
   5   9   1       36.81       70.50     27.72 o 
   6   9   1      567.97      574.64     66.51 o 
   7   9   1      800.79      829.64     84.98 o 
   8   9   1      327.27      319.94    100.12 o 
   9   9   1      114.64      209.27     82.80 o 
  10   9   1      527.98      454.88     60.15 o 
  11   9   1      329.01      328.27     93.47 o 
  12   9   1       32.76       72.38     28.64 o 
  13   9   1       73.16       73.50     68.39 o 
 -13  10   1      314.09      401.73    134.66 o 
 -12  10   1       31.72      160.77    187.27 o 
 -11  10   1     1768.55     1787.69    216.19 o 
 -10  10   1      446.58      591.86    131.17 o 
  -9  10   1     1542.17     1421.73     47.57 o 
  -8  10   1     5101.13     4702.12     81.04 o 
  -7  10   1      136.23      118.35     42.61 o 
  -6  10   1     1799.91     2045.10    107.21 o 
  -5  10   1     5425.66     5260.65     54.32 o 
  -4  10   1     3324.42     3192.05     38.33 o 
  -3  10   1    12331.21    12031.15    140.12 o 
  -2  10   1     2848.75     2668.90    141.42 o 
  -1  10   1     6902.02     6834.11     62.80 o 
   0  10   1    15433.83    15019.76    104.07 o 
   1  10   1      302.05      286.48     33.51 o 
   2  10   1     6501.44     6179.76    200.31 o 
   3  10   1     3862.47     3678.78     20.03 o 
   4  10   1       49.59       83.08     30.88 o 
   5  10   1     3206.89     3401.28    105.43 o 
   6  10   1      102.71      138.52     52.95 o 
   7  10   1     1689.14     2051.33    108.82 o 
   8  10   1     6113.43     5912.46     56.59 o 
   9  10   1      333.45      418.34     85.71 o 
  10  10   1     1806.17     1799.18    149.64 o 
  11  10   1      262.59      403.98    141.09 o 
  12  10   1       92.07       91.62     65.20 o 
  13  10   1      375.28      662.74    164.94 o 
 -13  11   1      163.40      196.12    131.81 o 
 -12  11   1     1228.91     1348.68    112.80 o 
 -11  11   1      791.61      832.33     89.08 o 
 -10  11   1     1136.61     1175.44     73.67 o 
  -9  11   1     2615.01     2450.99     91.05 o 
  -8  11   1      908.22      900.18     95.95 o 
  -7  11   1     6380.92     6070.41     66.39 o 
  -6  11   1     3757.29     4040.91    208.42 o 
  -5  11   1     2201.69     2548.16     88.20 o 
  -4  11   1    13598.85    13586.35    298.71 o 
  -3  11   1     1015.43     1035.67     85.49 o 
  -2  11   1     9182.82     8773.85     93.36 o 
  -1  11   1    10646.94     9816.43     91.51 o 
   0  11   1     3846.59     3908.76     90.93 o 
   1  11   1     8004.56     7413.29    114.96 o 
   2  11   1       89.48      129.56    108.20 o 
   3  11   1     6110.03     5875.39     60.13 o 
   4  11   1     6296.07     6066.06    151.00 o 
   5  11   1      943.20      867.62     19.43 o 
   6  11   1     3812.57     3724.47    117.56 o 
   7  11   1     2419.93     2458.95     91.33 o 
   8  11   1       53.53       73.46    112.41 o 
   9  11   1     1056.84      974.31     71.96 o 
  10  11   1       53.81       95.22    135.32 o 
  11  11   1      705.75      641.44     18.55 o 
  12  11   1       41.51       65.56    125.95 o 
  13  11   1        6.21      165.40    168.74 o 
 -13  12   1       26.28       17.61     96.78 o 
 -12  12   1      151.31      169.94     36.00 o 
 -11  12   1       18.16      137.79     72.14 o 
 -10  12   1      124.62      118.82     33.75 o 
  -9  12   1       38.12       57.66     31.62 o 
  -8  12   1      127.02      158.61     91.19 o 
  -7  12   1       45.18      102.93     91.99 o 
  -6  12   1       73.60      102.77     31.67 o 
  -5  12   1      645.85      636.47    128.52 o 
  -4  12   1      151.83      182.81     23.47 o 
  -3  12   1       22.01       35.54     17.09 o 
  -2  12   1      303.00      300.43     69.62 o 
  -1  12   1        2.58       35.32     26.62 o 
   0  12   1       26.64       34.63     30.68 o 
   1  12   1        3.28       20.77     45.83 o 
   2  12   1      274.11      276.93    104.19 o 
   3  12   1       64.20      176.27     69.02 o 
   4  12   1      202.29      179.87     78.22 o 
   5  12   1      212.02      286.89     65.59 o 
   6  12   1      397.48      425.76     65.00 o 
   7  12   1      141.55      126.23     78.77 o 
   8  12   1       35.80       96.77     82.57 o 
   9  12   1      136.88      167.51     19.34 o 
  10  12   1       77.74       83.27     35.00 o 
  11  12   1       14.06      100.16    130.19 o 
  12  12   1       55.15      294.54    234.61 o 
 -12  13   1     1072.54     1045.44    113.04 o 
 -11  13   1      611.93      907.70    152.92 o 
 -10  13   1      871.09      847.61     69.20 o 
  -9  13   1     2370.97     2377.70    148.09 o 
  -8  13   1      206.22      256.74     85.79 o 
  -7  13   1     2439.35     2249.80    179.36 o 
  -6  13   1     1340.78     1310.88     75.47 o 
  -5  13   1     1953.07     2001.79    114.88 o 
  -4  13   1     6119.15     6074.55     91.64 o 
  -3  13   1      298.90      310.32     22.75 o 
  -2  13   1     3654.30     3415.88    115.11 o 
  -1  13   1     6043.30     6123.47    100.10 o 
   0  13   1     5603.42     5486.27     51.91 o 
   1  13   1    11139.93    10392.03    461.85 o 
   2  13   1     1509.87     1732.19     97.94 o 
   3  13   1     4844.49     4838.21     91.09 o 
   4  13   1     4315.05     4108.16    103.76 o 
   5  13   1      257.05      240.06     14.51 o 
   6  13   1     3282.46     3022.16     64.18 o 
   7  13   1      691.92      687.63     26.02 o 
   8  13   1      948.29      922.71     32.11 o 
   9  13   1     2112.39     2347.03    249.78 o 
  10  13   1       10.01       10.01     15.68 o 
  11  13   1     1176.76     1193.75     79.69 o 
  12  13   1      289.82      317.75     73.90 o 
 -12  14   1       26.02       20.32     24.20 o 
 -11  14   1      883.53      817.74     59.43 o 
 -10  14   1      218.09      425.19    125.32 o 
  -9  14   1       56.58       41.43     72.76 o 
  -8  14   1     1263.59     1677.35    176.08 o 
  -7  14   1      311.81      409.67    119.93 o 
  -6  14   1     1566.24     1928.20    144.46 o 
  -5  14   1     1866.06     1891.06    162.91 o 
  -4  14   1      393.37      410.95     22.76 o 
  -3  14   1     2949.21     2700.49     38.15 o 
  -2  14   1       27.19       84.56     90.55 o 
  -1  14   1     4527.22     4581.21    146.89 o 
   0  14   1     3837.46     3536.92     72.46 o 
   1  14   1     1155.12     1223.81     77.89 o 
   2  14   1     2290.03     2132.45    129.00 o 
   3  14   1     1645.34     2086.45    125.25 o 
   4  14   1      295.43      331.60     42.77 o 
   5  14   1     1841.18     1866.38    115.45 o 
   6  14   1       12.14       14.39     17.11 o 
   7  14   1     1487.68     1450.68     88.91 o 
   8  14   1      301.52      313.92     18.14 o 
   9  14   1        0.93       79.09     69.50 o 
  10  14   1      506.44      618.99    250.41 o 
  11  14   1      281.06      296.91     30.33 o 
 -11  15   1      114.13      156.80    187.35 o 
 -10  15   1       34.16      117.30     42.23 o 
  -9  15   1      628.25      838.53    211.16 o 
  -8  15   1       55.07      117.34     74.16 o 
  -7  15   1      304.10      599.86    179.55 o 
  -6  15   1      332.36      301.09     32.34 o 
  -5  15   1     1534.65     1455.32    181.68 o 
  -4  15   1     2622.80     2324.64    151.51 o 
  -3  15   1       80.34       94.40     85.05 o 
  -2  15   1      653.00      699.90    121.51 o 
  -1  15   1      115.59      183.53    113.65 o 
   0  15   1       22.10       32.52     19.22 o 
   1  15   1      247.45      256.44     27.22 o 
   2  15   1       33.85       69.07     54.06 o 
   3  15   1      977.38     1066.94    167.90 o 
   4  15   1      938.81      857.80     84.06 o 
   5  15   1      228.53      236.14     51.25 o 
   6  15   1      406.02      623.97    130.78 o 
   7  15   1        6.34       90.65     88.45 o 
   8  15   1      197.40      269.22    220.17 o 
   9  15   1      315.12      301.75     32.51 o 
  10  15   1       28.43       22.60     42.61 o 
  11  15   1       57.40      194.43    136.29 o 
 -10  16   1      803.41      909.30    196.32 o 
  -9  16   1       96.06      380.74    131.98 o 
  -8  16   1     2242.99     2258.25    152.33 o 
  -7  16   1     1480.88     1822.06    184.48 o 
  -6  16   1     4530.57     4440.01    126.15 o 
  -5  16   1     2796.81     2590.79     83.70 o 
  -4  16   1       30.77       72.37     43.01 o 
  -3  16   1     7828.15     7110.34    140.91 o 
  -2  16   1      563.71      576.83     42.30 o 
  -1  16   1     1692.96     1876.90     95.34 o 
   0  16   1     3152.21     3104.93     84.22 o 
   1  16   1      190.17      187.48     72.11 o 
   2  16   1     4334.74     3979.18     76.69 o 
   3  16   1     1210.28     1077.62    145.42 o 
   4  16   1     2235.65     2165.00     87.11 o 
   5  16   1     5545.21     4748.90    122.61 o 
   6  16   1      105.16      165.75     64.77 o 
   7  16   1      392.71      511.33     89.86 o 
   8  16   1      535.03      527.90    131.86 o 
   9  16   1       56.70       92.94    224.98 o 
  10  16   1      576.89      879.23    174.11 o 
 -10  17   1      659.83      894.86    229.95 o 
  -9  17   1       23.08       42.03    115.73 o 
  -8  17   1       49.33      232.15    184.65 o 
  -7  17   1      469.50      576.82    152.03 o 
  -6  17   1      124.54      169.93    171.48 o 
  -5  17   1      384.75      365.59     75.60 o 
  -4  17   1      195.77      320.77     84.34 o 
  -3  17   1       25.20       50.81     27.65 o 
  -2  17   1      215.26      249.80     40.37 o 
  -1  17   1      480.99      692.57     93.86 o 
   0  17   1      200.55      197.30     77.41 o 
   1  17   1      964.11     1176.34    124.43 o 
   2  17   1      205.26      258.75     62.37 o 
   3  17   1       14.64       77.36    116.58 o 
   4  17   1      410.94      398.83     33.84 o 
   5  17   1       11.52      135.37    120.96 o 
   6  17   1      232.94      203.34     67.45 o 
   7  17   1      231.20      242.65     34.03 o 
   8  17   1       83.08      210.71    179.58 o 
   9  17   1      199.26      219.11     37.26 o 
  -9  18   1        6.52      135.58    147.77 o 
  -8  18   1      731.68      905.67    162.48 o 
  -7  18   1      192.97      280.38    110.89 o 
  -6  18   1      246.33      259.66     25.41 o 
  -5  18   1     1978.56     1711.48    105.69 o 
  -4  18   1      109.26      106.68     10.18 o 
  -3  18   1     2239.70     2511.51    155.75 o 
  -2  18   1     1129.16     1059.34     66.50 o 
  -1  18   1      793.42      840.26    139.35 o 
   0  18   1     2136.50     2130.36    182.08 o 
   1  18   1      225.35      229.48     23.46 o 
   2  18   1     1782.71     1968.80    188.07 o 
   3  18   1      167.22      204.54     47.97 o 
   4  18   1     1208.95     1292.76    131.72 o 
   5  18   1      937.94      949.42    114.04 o 
   6  18   1        2.80       30.30     44.16 o 
   7  18   1      227.47      460.73    163.94 o 
   8  18   1       56.57      241.95    133.03 o 
  -8  19   1      193.63      223.91     41.34 o 
  -7  19   1     1149.51     1438.24    156.27 o 
  -6  19   1      315.94      394.93    113.38 o 
  -5  19   1      607.20      585.57     92.75 o 
  -4  19   1     1166.59     1037.45    299.25 o 
  -3  19   1      109.99      159.80     84.14 o 
  -2  19   1     1556.60     1874.94    105.93 o 
  -1  19   1     1381.83     1244.46     62.63 o 
   0  19   1      161.40      229.75     95.69 o 
   1  19   1     1246.40     1245.19     99.63 o 
   2  19   1      445.51      438.16     62.97 o 
   3  19   1      190.99      146.23     79.53 o 
   4  19   1      924.90      851.15    134.95 o 
   5  19   1       90.52      190.01     62.41 o 
   6  19   1      651.95      991.20    118.24 o 
   7  19   1      944.21      793.60    127.90 o 
  -7  20   1       63.30       96.75     69.06 o 
  -6  20   1      150.21      185.12    103.01 o 
  -5  20   1       11.66       35.90     71.17 o 
  -4  20   1      150.46      157.47    121.58 o 
  -3  20   1        9.62      166.67    128.95 o 
  -2  20   1       28.59       58.59     73.37 o 
  -1  20   1      108.87      136.02     34.49 o 
   0  20   1        9.09       34.31     17.66 o 
   1  20   1       14.08       78.84    161.55 o 
   2  20   1       43.01       56.15     27.77 o 
   3  20   1       29.29       44.77     82.72 o 
   4  20   1      140.50      279.17     68.96 o 
   5  20   1      280.49      522.94    103.93 o 
   6  20   1      243.07      214.65     41.89 o 
  -5  21   1        6.06      231.01    118.12 o 
  -4  21   1       75.91      181.29    190.79 o 
  -3  21   1       24.79       43.97     88.52 o 
  -2  21   1      515.93      555.99     73.75 o 
  -1  21   1      428.00      433.97    100.63 o 
   0  21   1      116.83      213.53    115.74 o 
   1  21   1      738.72      692.35    106.76 o 
   2  21   1       85.90      105.02    139.88 o 
   3  21   1      118.51       96.31     27.39 o 
   4  21   1       28.04      126.02    313.67 o 
  -2  22   1       19.52       15.42    133.17 o 
  -1  22   1      237.97      269.32     98.30 o 
   0  22   1      212.47      236.06     49.62 o 
   1  22   1       78.02       84.20     11.65 o 
   2  22   1      169.07      248.71    161.68 o 
 -15   0   2      236.76      250.53    167.34 o 
 -14   0   2      142.76      349.45    245.07 o 
 -13   0   2     1756.50     1692.99     63.60 o 
 -12   0   2       87.27      161.75    147.87 o 
 -11   0   2     6168.08     6142.90    130.62 o 
 -10   0   2       70.86      191.08    181.02 o 
  -9   0   2     3366.66     3228.65     67.29 o 
  -8   0   2     1834.86     1998.83    116.04 o 
  -7   0   2       24.71      148.41    112.81 o 
  -6   0   2     8504.95     9356.28    309.47 o 
  -5   0   2     2208.72     2460.13    163.84 o 
  -4   0   2     7535.93     7466.71    155.87 o 
  -3   0   2    15537.94    16508.13    249.69 o 
  -2   0   2    23868.29    23824.31    237.20 o 
  -1   0   2    95321.73    92025.27     90.74 o 
   0   0   2    58508.83    56234.80    235.07 o 
   1   0   2    35767.96    35418.24    531.14 o 
   2   0   2      790.74     1005.56    186.18 o 
   3   0   2    14006.16    13899.90    133.68 o 
   4   0   2      357.73      452.85     66.40 o 
   5   0   2    14590.00    14748.03     99.03 o 
   6   0   2     5077.68     5210.79    128.97 o 
   7   0   2     1798.00     1961.26    144.50 o 
   8   0   2     2608.11     2864.21    143.12 o 
   9   0   2     1297.74     1287.96    141.94 o 
  10   0   2     3487.31     3459.58     84.25 o 
  11   0   2       16.43       13.69    189.67 o 
  12   0   2       27.76      166.02     92.41 o 
  13   0   2       83.00      346.93     56.40 o 
  14   0   2        1.71        0.96    323.12 o 
 -15   1   2      104.50      108.88    119.94 o 
 -14   1   2      130.86      213.72    203.76 o 
 -13   1   2      341.89      326.80     45.84 o 
 -12   1   2     1243.38     1090.42    119.57 o 
 -11   1   2      494.60      550.05     60.82 o 
 -10   1   2     1276.94     1467.15     94.54 o 
  -9   1   2        4.17       97.52     41.56 o 
  -8   1   2      890.46      817.43     12.47 o 
  -7   1   2     7317.14     7635.07    133.49 o 
  -6   1   2     1074.32     1226.12     83.72 o 
  -5   1   2     5343.90     5225.14    112.12 o 
  -4   1   2      585.94      683.29     80.03 o 
  -3   1   2        7.50       74.68    135.04 o 
  -2   1   2     1531.51     1596.67    168.52 o 
  -1   1   2       22.88       31.53     31.82 o 
   0   1   2    16513.49    17455.91    100.10 o 
   1   1   2     2517.86     2513.62     93.79 o 
   2   1   2    35748.12    34493.40    296.89 o 
   3   1   2      162.19      289.73    111.19 o 
   4   1   2     6920.15     6631.16    189.88 o 
   5   1   2     2328.46     2229.50     91.63 o 
   6   1   2     4574.71     4614.96     88.49 o 
   7   1   2       14.70       29.28     29.79 o 
   8   1   2      148.04      169.37     51.37 o 
   9   1   2     1514.22     1573.98    116.00 o 
  10   1   2      296.13      383.78    109.16 o 
  11   1   2      102.54      136.51     66.85 o 
  12   1   2      211.79      248.65     64.42 o 
  13   1   2       40.39       39.52     12.01 o 
  14   1   2       70.62       60.70    308.34 o 
 -15   2   2       55.79       66.49    131.46 o 
 -14   2   2       10.89       10.17     33.18 o 
 -13   2   2      113.98      266.82    160.57 o 
 -12   2   2       36.81      107.07     94.86 o 
 -11   2   2      715.69      812.36     39.57 o 
 -10   2   2      192.60      281.91    187.47 o 
  -9   2   2      213.77      193.15      9.44 o 
  -8   2   2     2651.86     2475.69    101.76 o 
  -7   2   2      290.44      316.24     42.85 o 
  -6   2   2     8358.47     8373.92    125.24 o 
  -5   2   2     3773.16     3707.76    158.81 o 
  -4   2   2      644.15      599.55     28.88 o 
  -3   2   2    12895.41    12670.96     62.23 o 
  -2   2   2       70.55      166.17     58.86 o 
  -1   2   2    17328.60    18128.95    368.11 o 
   0   2   2    21203.83    21527.16    459.63 o 
   1   2   2    11679.88    12058.01    210.32 o 
   2   2   2     2563.34     2838.13    162.32 o 
   3   2   2      644.20      722.56     77.55 o 
   4   2   2    15704.33    15939.21    262.74 o 
   5   2   2     7326.13     7304.35    117.15 o 
   6   2   2     1372.91     1391.05    100.72 o 
   7   2   2     1731.15     1812.63     84.68 o 
   8   2   2      289.48      310.99     19.71 o 
   9   2   2      315.63      365.89     48.68 o 
  10   2   2      866.04      863.84     36.28 o 
  11   2   2      452.58      399.16     39.84 o 
  12   2   2      588.77      648.51    103.62 o 
  13   2   2       21.27       79.74    173.84 o 
  14   2   2        4.86        1.93    293.74 o 
 -15   3   2      200.45      199.11     33.75 o 
 -14   3   2      102.72      107.66     50.22 o 
 -13   3   2      678.75      850.02    171.59 o 
 -12   3   2      694.60      941.14    233.53 o 
 -11   3   2      674.40      773.94     30.43 o 
 -10   3   2     1169.13     1172.22    116.09 o 
  -9   3   2      256.34      255.46     24.12 o 
  -8   3   2     2427.26     2763.67     94.12 o 
  -7   3   2    13481.13    12975.15    100.67 o 
  -6   3   2      489.07      461.39     65.69 o 
  -5   3   2    19631.21    18616.80    354.74 o 
  -4   3   2      475.96      497.09     17.85 o 
  -3   3   2      974.56     1007.78     51.50 o 
  -2   3   2     4150.91     4314.47     90.97 o 
  -1   3   2     2244.47     2495.67    102.32 o 
   0   3   2    24618.26    24918.61    421.72 o 
   1   3   2     6685.83     6538.17    157.85 o 
   2   3   2      746.15     1184.43    119.36 o 
   3   3   2     6695.45     6577.31     80.56 o 
   4   3   2     8492.11     8423.29    172.30 o 
   5   3   2     3666.13     3560.63    193.15 o 
   6   3   2     8222.63     7945.60    190.26 o 
   7   3   2     1292.67     1377.32    182.57 o 
   8   3   2      697.92      684.26    100.82 o 
   9   3   2     3562.76     3455.44    127.29 o 
  10   3   2       33.33      101.85    103.26 o 
  11   3   2     2081.24     2109.82     80.58 o 
  12   3   2      519.34      471.63     64.78 o 
  13   3   2      234.71      227.67     85.22 o 
  14   3   2      406.49      586.00    270.92 o 
 -15   4   2      784.44      788.22    136.72 o 
 -14   4   2      160.23      177.27     35.30 o 
 -13   4   2        0.21       21.36     56.02 o 
 -12   4   2       47.37      152.87    156.45 o 
 -11   4   2      425.85      484.25     77.64 o 
 -10   4   2     1452.01     1736.91    129.51 o 
  -9   4   2      103.08      103.42     30.15 o 
  -8   4   2       19.31       40.00    102.96 o 
  -7   4   2      238.51      351.81    198.60 o 
  -6   4   2     1104.20     1230.11    185.10 o 
  -5   4   2      961.33      935.05     46.84 o 
  -4   4   2     5419.66     5261.81    175.26 o 
  -3   4   2     9971.45     9788.97     59.22 o 
  -2   4   2    10391.75    10245.29    136.53 o 
  -1   4   2     3877.35     4231.99     74.02 o 
   0   4   2      362.62      363.60     87.54 o 
   1   4   2     4481.72     4573.36    135.94 o 
   2   4   2     1403.41     1368.02     17.60 o 
   3   4   2     4621.99     4400.21    257.48 o 
   4   4   2      136.64      127.66     39.22 o 
   5   4   2     2125.45     2107.42     57.43 o 
   6   4   2       12.58       11.70     15.21 o 
   7   4   2      355.12      364.02     30.05 o 
   8   4   2     1045.61      978.47      5.84 o 
   9   4   2      680.22      723.68     50.27 o 
  10   4   2      627.89      668.93     36.85 o 
  11   4   2      166.21      151.31     29.90 o 
  12   4   2      256.42      317.89     46.32 o 
  13   4   2      533.33      554.25    108.13 o 
  14   4   2      199.19      279.80     99.13 o 
 -15   5   2      101.50      181.75    237.35 o 
 -14   5   2       83.57      221.11    157.38 o 
 -13   5   2      540.22      632.09     76.53 o 
 -12   5   2     1000.03     1165.42     91.88 o 
 -11   5   2       17.98      130.57    145.12 o 
 -10   5   2      360.46      330.71     34.45 o 
  -9   5   2     3809.28     3815.35     86.62 o 
  -8   5   2      541.21      653.31     69.07 o 
  -7   5   2     5581.14     5170.63     91.49 o 
  -6   5   2      100.26      117.12     46.60 o 
  -5   5   2     6049.99     5971.24    161.56 o 
  -4   5   2     2592.76     2949.07    123.77 o 
  -3   5   2     5995.88     6061.82    105.90 o 
  -2   5   2     2940.26     3044.30    138.69 o 
  -1   5   2     7567.35     7316.56     72.54 o 
   0   5   2     3047.27     3053.87    156.83 o 
   1   5   2     4440.37     4498.47    112.54 o 
   2   5   2      348.89      471.65     68.57 o 
   3   5   2     6403.88     6249.87     60.10 o 
   4   5   2     3846.63     3894.39    142.21 o 
   5   5   2     3376.32     3707.48     90.26 o 
   6   5   2     6681.07     6608.35    147.94 o 
   7   5   2      462.19      538.26     40.35 o 
   8   5   2     3786.41     3756.59    190.48 o 
   9   5   2      325.20      392.40     67.17 o 
  10   5   2       50.80       81.54     54.03 o 
  11   5   2     2438.07     2527.12    101.99 o 
  12   5   2       54.23       54.09    104.54 o 
  13   5   2      289.41      318.23     77.95 o 
  14   5   2       60.23      109.18    122.05 o 
 -15   6   2      204.90      311.94    212.44 o 
 -14   6   2      321.31      310.75     26.70 o 
 -13   6   2       15.31       12.26     12.51 o 
 -12   6   2     1537.76     1475.65    155.09 o 
 -11   6   2     2134.01     1970.18    118.77 o 
 -10   6   2      360.42      364.74     57.88 o 
  -9   6   2      631.03      613.40     32.49 o 
  -8   6   2      884.53     1154.43    126.96 o 
  -7   6   2     1426.19     1533.74     74.66 o 
  -6   6   2     8010.07     7356.13    116.07 o 
  -5   6   2     1470.80     1516.94     44.74 o 
  -4   6   2     3685.92     3656.42     88.33 o 
  -3   6   2    11018.84    11045.10     95.72 o 
  -2   6   2      290.07      318.03     50.23 o 
  -1   6   2      277.27      379.34    235.40 o 
   0   6   2     2190.03     2059.68    104.48 o 
   1   6   2     6633.61     6626.54    121.53 o 
   2   6   2     5008.08     4659.15     85.76 o 
   3   6   2      576.14      806.54    106.15 o 
   4   6   2     5029.57     4816.11     31.85 o 
   5   6   2    11944.68    10913.98    506.14 o 
   6   6   2      312.66      298.75     90.38 o 
   7   6   2     2408.72     2870.19    135.79 o 
   8   6   2      417.13      578.37     87.74 o 
   9   6   2       57.78       96.73     43.54 o 
  10   6   2     1887.23     2083.80    117.98 o 
  11   6   2      879.61      853.76    107.41 o 
  12   6   2     1235.78     1260.50     94.00 o 
  13   6   2      760.33      656.97    134.63 o 
  14   6   2      367.58      449.69    180.03 o 
 -14   7   2       48.95       87.44     46.73 o 
 -13   7   2      246.51      471.71     93.52 o 
 -12   7   2      599.67      615.26     46.13 o 
 -11   7   2      308.09      401.72    106.51 o 
 -10   7   2      937.56      906.02     46.98 o 
  -9   7   2     1049.99     1159.52    107.29 o 
  -8   7   2      387.71      390.39     19.38 o 
  -7   7   2        6.24       54.24     22.85 o 
  -6   7   2      951.27     1086.21     68.27 o 
  -5   7   2     2830.46     2661.65    139.60 o 
  -4   7   2     2538.39     2516.79     59.85 o 
  -3   7   2      652.85      674.24     96.49 o 
  -2   7   2       10.53      115.08     46.60 o 
  -1   7   2      178.44      269.66     79.29 o 
   0   7   2        8.03       58.19     32.46 o 
   1   7   2     3535.67     3647.99     88.21 o 
   2   7   2     3396.79     3607.69     90.05 o 
   3   7   2       94.23      142.30     52.12 o 
   4   7   2     1843.96     1837.77     63.28 o 
   5   7   2      923.17      925.46    107.98 o 
   6   7   2       96.58      128.05     80.83 o 
   7   7   2     1854.63     1849.46     70.67 o 
   8   7   2      762.47      880.74    134.72 o 
   9   7   2      926.53      981.54    119.42 o 
  10   7   2     1081.94     1133.11    140.86 o 
  11   7   2      476.66      490.23    191.01 o 
  12   7   2       86.80       47.21     25.51 o 
  13   7   2       11.73      145.59    154.91 o 
 -14   8   2      260.16      233.56    116.31 o 
 -13   8   2      447.28      363.28     51.60 o 
 -12   8   2      284.50      249.65     54.45 o 
 -11   8   2     1753.97     1906.64    167.76 o 
 -10   8   2      229.82      354.45    194.97 o 
  -9   8   2     3716.30     3774.07     91.95 o 
  -8   8   2      442.93      470.89     62.81 o 
  -7   8   2       73.43       90.63     24.34 o 
  -6   8   2     2650.26     2676.17    217.83 o 
  -5   8   2     3827.84     3896.03     40.12 o 
  -4   8   2       33.90      244.89    148.86 o 
  -3   8   2     1662.47     1799.30    133.49 o 
  -2   8   2     4118.22     3866.80     42.69 o 
  -1   8   2    11245.94    10580.79    128.20 o 
   0   8   2     3227.29     3354.87     84.97 o 
   1   8   2     4841.97     4749.17     80.64 o 
   2   8   2     3469.15     3571.82     72.48 o 
   3   8   2      585.11      590.09     27.36 o 
   4   8   2      436.49      600.42    100.15 o 
   5   8   2     3267.86     3278.45     99.63 o 
   6   8   2       17.36       25.57    104.78 o 
   7   8   2      463.42      492.72    236.52 o 
   8   8   2      348.67      355.01     36.01 o 
   9   8   2       78.16       83.80     97.49 o 
  10   8   2     1199.93     1323.82     74.63 o 
  11   8   2        5.48       83.23    214.45 o 
  12   8   2      441.17      423.89    130.06 o 
  13   8   2      394.11      416.24    148.51 o 
 -14   9   2      276.34      222.60    102.94 o 
 -13   9   2     1916.33     1975.77     63.00 o 
 -12   9   2      159.89      131.85     15.21 o 
 -11   9   2     1765.75     2173.40    192.46 o 
 -10   9   2     1429.05     1317.56     76.24 o 
  -9   9   2        2.71       34.36    119.86 o 
  -8   9   2       66.57      132.78     29.82 o 
  -7   9   2     1787.67     1553.13    249.64 o 
  -6   9   2      325.98      422.36    102.08 o 
  -5   9   2     3385.97     3467.81     72.74 o 
  -4   9   2     1015.32     1047.31     56.42 o 
  -3   9   2      288.36      317.57     18.72 o 
  -2   9   2     6096.33     5869.63    200.58 o 
  -1   9   2     1509.42     1860.54    109.54 o 
   0   9   2      137.66      107.72     47.77 o 
   1   9   2     4026.12     4055.00     99.19 o 
   2   9   2       35.36      122.28    106.25 o 
   3   9   2      278.32      299.99     39.31 o 
   4   9   2     1660.72     1761.41     80.10 o 
   5   9   2      258.89      239.12     50.63 o 
   6   9   2     2260.97     2274.83     96.66 o 
   7   9   2       40.83       76.41     93.50 o 
   8   9   2      125.50      121.91     37.99 o 
   9   9   2     1235.62     1217.67     97.34 o 
  10   9   2     1416.40     2000.12    205.03 o 
  11   9   2      483.86      539.33     77.66 o 
  12   9   2      624.56      532.73    144.17 o 
  13   9   2       22.42      229.51    198.36 o 
 -14  10   2       53.99      122.55     94.27 o 
 -13  10   2      137.43      159.31     57.01 o 
 -12  10   2     1606.48     1866.39     86.50 o 
 -11  10   2      375.86      441.33    120.20 o 
 -10  10   2       29.24       74.39    106.15 o 
  -9  10   2      232.37      318.49    151.30 o 
  -8  10   2      361.70      657.03    241.87 o 
  -7  10   2     1019.89     1012.38    121.67 o 
  -6  10   2       21.22      108.98    129.09 o 
  -5  10   2      211.66      191.60     22.55 o 
  -4  10   2      106.60      104.06     19.94 o 
  -3  10   2       54.40      152.14     68.25 o 
  -2  10   2      838.33      968.92    113.99 o 
  -1  10   2      186.67      226.99     37.08 o 
   0  10   2      594.85      618.75     77.17 o 
   1  10   2      895.53      898.28     46.71 o 
   2  10   2      134.76      191.22     77.26 o 
   3  10   2      749.49      751.53     88.01 o 
   4  10   2      811.85     1127.07     79.21 o 
   5  10   2      622.58      647.22     80.36 o 
   6  10   2     1899.55     1707.97    313.89 o 
   7  10   2      100.93       92.77     96.19 o 
   8  10   2       16.92       28.43    157.11 o 
   9  10   2       25.41       92.20    117.52 o 
  10  10   2      181.56      485.54    318.14 o 
  11  10   2      520.69      482.34     60.68 o 
  12  10   2       13.83       19.77    107.30 o 
 -13  11   2       45.13      146.45     85.45 o 
 -12  11   2      123.07      240.47    150.98 o 
 -11  11   2      365.40      375.50    190.36 o 
 -10  11   2      288.80      327.42     42.93 o 
  -9  11   2       55.14      110.11     76.83 o 
  -8  11   2       26.44       35.76    161.98 o 
  -7  11   2     1454.58     1393.90    127.00 o 
  -6  11   2      312.53      404.60     71.42 o 
  -5  11   2     2193.83     2391.95     82.69 o 
  -4  11   2      866.48      861.06     42.36 o 
  -3  11   2       57.66      137.32     82.21 o 
  -2  11   2      700.23      717.26    124.95 o 
  -1  11   2      484.98      547.34     40.95 o 
   0  11   2     2668.71     2522.19     67.66 o 
   1  11   2      782.82     1004.98    108.88 o 
   2  11   2       42.29       41.33     15.39 o 
   3  11   2      870.27     1095.91    106.13 o 
   4  11   2     1350.06     1224.52     73.67 o 
   5  11   2       22.55       31.86     38.83 o 
   6  11   2     2369.97     2258.53    190.22 o 
   7  11   2       13.66       84.98     62.03 o 
   8  11   2       27.18       55.84     30.93 o 
   9  11   2     1989.13     1855.93     81.24 o 
  10  11   2      101.16      214.45    103.62 o 
  11  11   2       60.56       66.99      8.09 o 
  12  11   2      264.62      343.09    148.44 o 
 -13  12   2        5.47       11.73     20.81 o 
 -12  12   2     1525.80     1613.58    100.17 o 
 -11  12   2      313.52      289.54    135.70 o 
 -10  12   2     1704.93     1608.73     83.43 o 
  -9  12   2     2818.45     2952.21    133.73 o 
  -8  12   2       90.24      119.95     47.74 o 
  -7  12   2     1183.46     1218.82     79.12 o 
  -6  12   2     1375.28     1719.63    132.82 o 
  -5  12   2       28.44      146.17     57.41 o 
  -4  12   2      741.51      925.72     66.14 o 
  -3  12   2      602.22      635.12     13.95 o 
  -2  12   2        2.52       20.24     31.86 o 
  -1  12   2     3413.34     3310.40    241.11 o 
   0  12   2      255.68      260.46     49.07 o 
   1  12   2       60.95       91.06     39.02 o 
   2  12   2      195.26      223.94     67.47 o 
   3  12   2     2122.11     1940.96    121.88 o 
   4  12   2      922.25      854.46     85.53 o 
   5  12   2     2968.18     2679.95     91.67 o 
   6  12   2      345.58      370.50     50.88 o 
   7  12   2     1551.99     1807.72    184.12 o 
   8  12   2     1556.01     1466.39    180.02 o 
   9  12   2      342.23      379.02     57.92 o 
  10  12   2     1206.07     1318.92    123.30 o 
  11  12   2      960.32     1076.10     94.15 o 
  12  12   2        8.33      169.77    132.59 o 
 -12  13   2      108.89      192.46     19.46 o 
 -11  13   2       39.09       47.99     63.56 o 
 -10  13   2       26.36      135.84    106.17 o 
  -9  13   2       22.87       26.02     13.45 o 
  -8  13   2      399.71      436.63    185.25 o 
  -7  13   2      121.37      114.64     45.86 o 
  -6  13   2      555.18      556.67     24.62 o 
  -5  13   2        6.05       30.42     77.73 o 
  -4  13   2      631.24      632.61     94.30 o 
  -3  13   2        9.02       59.58     57.12 o 
  -2  13   2     1242.45     1328.20     88.98 o 
  -1  13   2     1026.79     1102.48    113.38 o 
   0  13   2     1380.94     1498.23     81.30 o 
   1  13   2      202.87      202.53     36.96 o 
   2  13   2        0.54       12.23      4.84 o 
   3  13   2       65.21      258.96     86.82 o 
   4  13   2      241.40      228.13     75.23 o 
   5  13   2        3.39        4.95     25.82 o 
   6  13   2      469.58      449.49     70.98 o 
   7  13   2        3.80       47.68     60.05 o 
   8  13   2       26.32       49.42     64.25 o 
   9  13   2      477.48      535.85     83.05 o 
  10  13   2      106.08      132.41    110.12 o 
  11  13   2       15.03       53.66     84.03 o 
 -12  14   2      309.07      269.56    176.53 o 
 -11  14   2       42.11       56.89     64.51 o 
 -10  14   2     1340.88     1344.05     67.13 o 
  -9  14   2      543.05      536.98     40.95 o 
  -8  14   2       15.46      129.51     74.51 o 
  -7  14   2      201.52      329.91    146.80 o 
  -6  14   2      989.74     1351.41    113.75 o 
  -5  14   2     1702.84     1709.10     49.60 o 
  -4  14   2      973.49      818.80    150.45 o 
  -3  14   2       94.38      128.83     37.04 o 
  -2  14   2       27.63       90.80     57.10 o 
  -1  14   2      484.73      527.24    115.33 o 
   0  14   2      121.30      150.82     55.31 o 
   1  14   2       72.59      121.27     33.32 o 
   2  14   2      101.05      139.65     91.15 o 
   3  14   2     1569.91     1531.45     84.61 o 
   4  14   2        6.61       39.20     26.44 o 
   5  14   2      559.97      542.11     87.82 o 
   6  14   2       76.37       64.95     96.83 o 
   7  14   2      479.01      465.73     66.76 o 
   8  14   2     1279.94     1284.08    141.09 o 
   9  14   2      406.53      364.56     84.18 o 
  10  14   2      470.12      427.13     98.33 o 
  11  14   2      429.91      318.66     53.14 o 
 -11  15   2      520.41      497.81     91.14 o 
 -10  15   2      455.20      517.87     63.05 o 
  -9  15   2      421.58      468.04    120.46 o 
  -8  15   2      530.78      564.95    164.34 o 
  -7  15   2      839.48      867.66    157.44 o 
  -6  15   2      211.31      177.27    108.35 o 
  -5  15   2     2156.93     2335.61    164.53 o 
  -4  15   2       19.12       30.39     45.92 o 
  -3  15   2      116.98      226.69    130.86 o 
  -2  15   2      418.62      519.69    109.89 o 
  -1  15   2     2380.82     2644.69    136.53 o 
   0  15   2     3338.24     3501.43    111.02 o 
   1  15   2     1632.36     1545.32     53.20 o 
   2  15   2      269.39      231.42     56.10 o 
   3  15   2      489.49      483.47     28.63 o 
   4  15   2     1516.92     1553.07     80.90 o 
   5  15   2     1557.22     1593.73     57.39 o 
   6  15   2      325.42      294.59     33.81 o 
   7  15   2      446.05      402.28     30.73 o 
   8  15   2      132.84      228.90     77.24 o 
   9  15   2     1565.07     1567.53    196.50 o 
  10  15   2      164.46      553.93    223.36 o 
 -11  16   2       34.79      111.76    184.55 o 
 -10  16   2        0.05       70.78    232.57 o 
  -9  16   2      127.27      118.52     52.40 o 
  -8  16   2      279.92      263.71     91.64 o 
  -7  16   2       53.27       92.06     30.60 o 
  -6  16   2     1484.79     1309.72     99.24 o 
  -5  16   2      159.79      277.72    109.76 o 
  -4  16   2      300.55      315.86    106.38 o 
  -3  16   2       46.51       78.01     42.37 o 
  -2  16   2        5.92      137.28    122.32 o 
  -1  16   2      218.96      313.32     58.00 o 
   0  16   2       43.42      121.47    155.52 o 
   1  16   2      144.36      216.90    114.14 o 
   2  16   2      537.14      705.97    176.79 o 
   3  16   2      313.92      385.79     55.08 o 
   4  16   2      767.95      693.59     69.61 o 
   5  16   2     1155.89     1112.39    132.27 o 
   6  16   2       83.05      261.10    126.84 o 
   7  16   2      287.14      246.25     53.31 o 
   8  16   2       39.21       65.09     32.94 o 
   9  16   2      248.82      263.13     38.37 o 
 -10  17   2      199.50      164.79     45.65 o 
  -9  17   2       10.62      150.35    183.99 o 
  -8  17   2       18.49       24.38    145.67 o 
  -7  17   2      364.08      386.12     96.57 o 
  -6  17   2       65.13       85.55    100.89 o 
  -5  17   2      541.38      632.91    139.70 o 
  -4  17   2       29.71       44.82     26.35 o 
  -3  17   2      106.83      107.34     24.56 o 
  -2  17   2      780.28      758.43    124.43 o 
  -1  17   2      242.53      235.84     55.76 o 
   0  17   2      199.38      213.17     45.62 o 
   1  17   2      591.20      613.92     74.21 o 
   2  17   2        5.07       73.54     52.32 o 
   3  17   2       15.60       31.33     85.83 o 
   4  17   2     1448.18     1479.95     61.99 o 
   5  17   2        5.49        1.93     88.25 o 
   6  17   2       23.40       57.56    131.98 o 
   7  17   2      352.19      276.93     47.30 o 
   8  17   2      120.97      165.08     80.82 o 
   9  17   2       20.60       80.06    131.89 o 
  -9  18   2      491.19      577.92    138.48 o 
  -8  18   2      269.96      266.96    154.38 o 
  -7  18   2       60.00      119.01    119.29 o 
  -6  18   2     2003.26     1743.88    146.59 o 
  -5  18   2       35.30      106.89     70.09 o 
  -4  18   2     1217.44     1270.97    107.14 o 
  -3  18   2     1156.09     1135.03     84.48 o 
  -2  18   2       74.58      227.26     90.51 o 
  -1  18   2     2051.92     1929.54    180.62 o 
   0  18   2     1204.09     1483.17    148.84 o 
   1  18   2      241.72      234.19     47.40 o 
   2  18   2      290.17      294.61     39.36 o 
   3  18   2      771.70      781.94     89.44 o 
   4  18   2      539.72      546.40    116.97 o 
   5  18   2     1341.57     1259.29     98.60 o 
   6  18   2       38.71       83.18     34.75 o 
   7  18   2      146.24      141.13     29.28 o 
   8  18   2      291.29      348.03     74.81 o 
  -8  19   2      123.39      133.55     78.47 o 
  -7  19   2      396.08      501.47     73.88 o 
  -6  19   2       18.23       22.98     18.18 o 
  -5  19   2      556.58      542.21     43.90 o 
  -4  19   2      283.48      318.99     38.24 o 
  -3  19   2       19.07       36.97     58.38 o 
  -2  19   2      540.11      591.13     68.35 o 
  -1  19   2      326.50      307.11     14.86 o 
   0  19   2      348.35      321.96     87.18 o 
   1  19   2      564.52      608.40     52.72 o 
   2  19   2        1.19       15.95     78.95 o 
   3  19   2      247.55      416.93    145.68 o 
   4  19   2      236.56      211.71     83.95 o 
   5  19   2      502.91      429.08     91.80 o 
   6  19   2        4.89       35.19     39.17 o 
   7  19   2        6.75       63.75     56.81 o 
  -7  20   2      439.50      448.12    180.94 o 
  -6  20   2      392.39      401.30     43.62 o 
  -5  20   2      118.62      118.63    190.50 o 
  -4  20   2      231.62      264.02     48.14 o 
  -3  20   2      192.00      241.77     97.45 o 
  -2  20   2       16.20       38.45     62.36 o 
  -1  20   2      545.64      496.11     51.51 o 
   0  20   2      218.62      277.47     40.93 o 
   1  20   2        8.21        9.64     51.93 o 
   2  20   2      109.80      178.66    144.60 o 
   3  20   2       87.75      149.05     82.74 o 
   4  20   2       90.61       82.47     19.93 o 
   5  20   2     1205.21     1451.87    216.42 o 
  -5  21   2      722.58      705.66     54.70 o 
  -4  21   2      515.79      936.39    110.89 o 
  -3  21   2       50.91      232.77    212.18 o 
  -2  21   2     1030.04     1147.43    175.53 o 
  -1  21   2      239.05      422.99    120.06 o 
   0  21   2      751.94      785.46     32.59 o 
   1  21   2      610.01      824.79    205.97 o 
   2  21   2       20.76       45.65    130.30 o 
   3  21   2      918.18      850.60     77.73 o 
   4  21   2      679.47      700.22     56.24 o 
  -2  22   2      124.57       81.90    240.64 o 
  -1  22   2      310.51      813.71    287.41 o 
   0  22   2      147.15      191.89     63.52 o 
 -15   1   3        4.69      264.25    339.02 o 
 -14   1   3     1334.28     1341.16    120.00 o 
 -13   1   3     2639.23     2516.95    142.30 o 
 -12   1   3       52.01       61.67     83.71 o 
 -11   1   3      880.77      945.49     68.59 o 
 -10   1   3       48.11      114.92     84.58 o 
  -9   1   3     2612.46     2639.41     58.66 o 
  -8   1   3     2596.76     2533.75    111.84 o 
  -7   1   3     2200.11     2248.20     74.54 o 
  -6   1   3     2297.98     2250.83    112.25 o 
  -5   1   3     3418.14     3491.87    107.24 o 
  -4   1   3     1118.32     1304.44     82.97 o 
  -3   1   3       69.83       72.91     28.33 o 
  -2   1   3    12013.64    12350.98    358.57 o 
  -1   1   3    23650.08    23409.05    129.79 o 
   0   1   3    26739.10    25914.34    638.71 o 
   1   1   3     1822.33     1837.19     44.66 o 
   2   1   3       37.01      105.47     52.27 o 
   3   1   3      704.01      788.28     88.45 o 
   4   1   3     3647.93     3558.58    142.97 o 
   5   1   3      177.21      192.18     52.74 o 
   6   1   3     2554.66     2385.29    102.09 o 
   7   1   3      927.19      944.60     63.63 o 
   8   1   3       39.93       91.61     48.73 o 
   9   1   3     2148.27     2128.07     42.74 o 
  10   1   3      799.21      768.96    104.06 o 
  11   1   3      292.71      338.15     53.45 o 
  12   1   3     3459.43     3283.77    248.07 o 
  13   1   3      101.11      115.03     48.40 o 
  14   1   3     1341.76     1310.34     86.63 o 
 -15   2   3      770.65     1044.57    117.49 o 
 -14   2   3      277.54      278.90    128.67 o 
 -13   2   3        7.06       52.67    237.03 o 
 -12   2   3     2853.99     2893.62    239.80 o 
 -11   2   3       56.80      248.48    177.05 o 
 -10   2   3     1599.70     1409.29     91.86 o 
  -9   2   3     4389.44     4551.64     70.95 o 
  -8   2   3       32.22       75.44     29.05 o 
  -7   2   3     1847.50     1881.01    103.60 o 
  -6   2   3     2094.42     2192.62     81.88 o 
  -5   2   3     1181.09     1379.71     73.27 o 
  -4   2   3      117.94      130.06     36.93 o 
  -3   2   3      879.12      897.66     67.21 o 
  -2   2   3      496.32      568.48     28.69 o 
  -1   2   3     1913.95     1878.09     21.36 o 
   0   2   3      234.29      625.88    135.65 o 
   1   2   3     3373.28     3621.08    138.29 o 
   2   2   3     1230.22     1246.33     70.56 o 
   3   2   3     3440.76     3528.46    104.75 o 
   4   2   3      696.64      789.50     66.63 o 
   5   2   3      421.92      466.03     55.76 o 
   6   2   3      713.94      745.16    144.21 o 
   7   2   3      684.59      862.88    110.62 o 
   8   2   3     3681.17     3721.09     93.67 o 
   9   2   3      445.67      458.57     25.44 o 
  10   2   3     1343.18     1384.89     75.70 o 
  11   2   3      244.07      225.52     61.49 o 
  12   2   3      217.98      237.95     35.80 o 
  13   2   3     1299.26     1437.39    126.10 o 
  14   2   3      161.52      134.90    201.58 o 
 -15   3   3       48.23       72.97     73.48 o 
 -14   3   3      561.00      555.17     21.09 o 
 -13   3   3       77.56      110.29    113.22 o 
 -12   3   3     1017.35      965.51     48.23 o 
 -11   3   3        4.83       39.74     89.82 o 
 -10   3   3       61.49      117.35     45.80 o 
  -9   3   3      315.12      321.99     37.27 o 
  -8   3   3      577.23      635.09     81.59 o 
  -7   3   3     1250.20     1731.88    124.18 o 
  -6   3   3     1549.36     1576.09    220.62 o 
  -5   3   3     2610.02     2849.79     79.76 o 
  -4   3   3     2181.89     2275.75     78.75 o 
  -3   3   3     2540.88     2670.06     57.01 o 
  -2   3   3     1945.40     1912.99     69.70 o 
  -1   3   3     5655.56     5791.41     78.59 o 
   0   3   3     5827.74     5788.75    108.51 o 
   1   3   3        0.84       75.05    108.55 o 
   2   3   3      154.77      135.97     37.67 o 
   3   3   3      180.19      210.54    109.19 o 
   4   3   3        8.40       84.75     57.65 o 
   5   3   3     1220.61     1161.21     26.30 o 
   6   3   3       53.36       65.40     75.92 o 
   7   3   3     1389.76     1312.03     54.29 o 
   8   3   3     3072.31     2912.54     64.46 o 
   9   3   3        8.02       40.51     51.66 o 
  10   3   3       14.04       35.71     22.30 o 
  11   3   3       55.13      130.76     42.34 o 
  12   3   3      379.79      372.86     47.40 o 
  13   3   3      189.95      189.93    129.81 o 
 -15   4   3     1283.89     1123.06    106.29 o 
 -14   4   3      341.84      347.94     60.57 o 
 -13   4   3     1431.39     1291.81     63.82 o 
 -12   4   3     1352.64     1396.51     61.90 o 
 -11   4   3      655.30      638.69    113.32 o 
 -10   4   3     4074.36     3799.41    194.18 o 
  -9   4   3     1013.45      979.25     48.38 o 
  -8   4   3       16.40       48.07    127.79 o 
  -7   4   3     5353.43     4825.92    101.56 o 
  -6   4   3      510.68      690.87    129.54 o 
  -5   4   3     6542.91     6167.21     99.53 o 
  -4   4   3     4072.15     4362.86    148.01 o 
  -3   4   3     1998.17     2128.21     86.90 o 
  -2   4   3       67.40       71.47     36.58 o 
  -1   4   3     8993.63     8786.18    139.03 o 
   0   4   3     7270.30     7480.51    126.22 o 
   1   4   3       26.80       36.50     56.36 o 
   2   4   3      735.18      673.62     96.42 o 
   3   4   3      471.69      493.25     44.85 o 
   4   4   3     2421.53     2506.51    168.53 o 
   5   4   3     2737.34     2712.44     99.78 o 
   6   4   3     4165.18     3830.42    147.64 o 
   7   4   3      771.33      761.88    142.64 o 
   8   4   3     4532.48     4153.02    166.84 o 
   9   4   3      102.48      184.15     52.94 o 
  10   4   3     4441.49     4296.14    117.32 o 
  11   4   3      400.04      429.52    110.94 o 
  12   4   3      275.16      231.05     76.55 o 
  13   4   3     1565.31     1573.21    207.45 o 
 -15   5   3       74.16      397.33    136.58 o 
 -14   5   3      282.20      348.70    157.79 o 
 -13   5   3      746.91      768.93    137.30 o 
 -12   5   3       44.85       70.13     36.94 o 
 -11   5   3      772.37      800.79     79.14 o 
 -10   5   3     3540.54     3387.43    164.48 o 
  -9   5   3       68.42       91.63     17.57 o 
  -8   5   3     2126.09     2246.74     95.05 o 
  -7   5   3      878.12      767.34    182.36 o 
  -6   5   3     3583.77     3835.58     98.79 o 
  -5   5   3     3299.55     3286.27    143.97 o 
  -4   5   3      236.11      265.80     30.77 o 
  -3   5   3     3894.46     3830.79     91.53 o 
  -2   5   3     8656.22     8345.37     99.03 o 
  -1   5   3      246.00      311.03     63.72 o 
   0   5   3    18851.13    19814.66    153.58 o 
   1   5   3     5538.10     5549.99     59.06 o 
   2   5   3       20.32       49.64     63.29 o 
   3   5   3     9643.42     9880.92    244.25 o 
   4   5   3      526.60      568.14    120.26 o 
   5   5   3     3007.75     2969.33    115.24 o 
   6   5   3     2495.33     2366.93     86.45 o 
   7   5   3       27.62       52.93     49.42 o 
   8   5   3     2391.35     2845.28    171.03 o 
   9   5   3     3766.68     3778.87    102.48 o 
  10   5   3       56.28      154.52     53.18 o 
  11   5   3      959.38      864.55    173.63 o 
  12   5   3      265.79      301.09     90.30 o 
  13   5   3      101.49       64.56     29.80 o 
 -15   6   3       71.85       98.44     81.61 o 
 -14   6   3      135.57      185.28     72.44 o 
 -13   6   3      109.40       97.02     77.52 o 
 -12   6   3       66.82      119.90     64.34 o 
 -11   6   3      191.12      180.79     30.88 o 
 -10   6   3     1196.09     1229.64    166.90 o 
  -9   6   3        0.01       45.23    130.25 o 
  -8   6   3     5557.56     5205.19     89.02 o 
  -7   6   3      694.49      729.47    117.01 o 
  -6   6   3      307.52      281.54     75.97 o 
  -5   6   3     1435.26     1868.29    128.00 o 
  -4   6   3     1475.84     1583.09    106.01 o 
  -3   6   3     3786.23     4004.86     54.89 o 
  -2   6   3     1510.92     1753.74    151.95 o 
  -1   6   3     6224.97     6335.60     75.23 o 
   0   6   3       15.87       34.51     32.22 o 
   1   6   3     8195.04     7966.62    101.89 o 
   2   6   3    10868.86    10768.82     91.43 o 
   3   6   3      169.23      175.92     33.55 o 
   4   6   3     4781.43     4894.96    104.63 o 
   5   6   3     1300.30     1489.43     64.89 o 
   6   6   3     4093.17     3848.56     51.05 o 
   7   6   3      611.98      651.48     47.24 o 
   8   6   3     2028.95     2015.32     99.36 o 
   9   6   3     1283.89     1264.94     31.51 o 
  10   6   3     1189.51     1074.50     77.18 o 
  11   6   3      255.23      257.80     41.03 o 
  12   6   3      275.16      297.87     79.05 o 
  13   6   3       73.31      388.26    142.46 o 
 -14   7   3      188.69      395.56    158.52 o 
 -13   7   3      178.40      242.75    136.37 o 
 -12   7   3      187.80      179.42    125.54 o 
 -11   7   3     1838.56     1934.50    126.44 o 
 -10   7   3     2294.03     2404.08     97.48 o 
  -9   7   3        7.92       64.05     76.36 o 
  -8   7   3     1336.33     1502.97    102.72 o 
  -7   7   3     1316.05     1540.93    155.67 o 
  -6   7   3      255.56      315.11     41.82 o 
  -5   7   3     7031.34     6933.24     49.87 o 
  -4   7   3     1032.18      993.98     66.25 o 
  -3   7   3     6475.69     6037.60    161.75 o 
  -2   7   3     1446.47     1703.89     67.58 o 
  -1   7   3       50.67       92.14    137.13 o 
   0   7   3     6993.65     7011.89    127.64 o 
   1   7   3     1817.54     1945.78     92.93 o 
   2   7   3      982.97     1358.58    110.22 o 
   3   7   3     4138.76     4331.61    135.62 o 
   4   7   3     2484.52     2369.91    134.78 o 
   5   7   3      792.37      836.07     78.34 o 
   6   7   3     2237.59     2322.74    106.97 o 
   7   7   3      428.20      315.14    117.51 o 
   8   7   3      341.56      440.02     95.56 o 
   9   7   3     1294.27     1767.29    109.67 o 
  10   7   3      193.06      205.45     28.49 o 
  11   7   3      313.54      377.71     86.24 o 
  12   7   3      680.48      620.33     78.18 o 
  13   7   3       17.87       41.48    102.62 o 
 -14   8   3       69.95       71.30    108.39 o 
 -13   8   3        2.88       17.85     24.56 o 
 -12   8   3      175.73      305.77    153.45 o 
 -11   8   3      837.79      802.63     99.42 o 
 -10   8   3       11.03      101.55    144.96 o 
  -9   8   3     3224.82     3253.59    134.19 o 
  -8   8   3     4177.56     4067.35    219.06 o 
  -7   8   3     1268.55     1288.96     50.81 o 
  -6   8   3     5484.15     5183.60    154.49 o 
  -5   8   3       77.28       89.15      5.64 o 
  -4   8   3    16897.18    16399.03    231.21 o 
  -3   8   3     5506.13     5222.05    113.85 o 
  -2   8   3       32.33       27.72      5.54 o 
  -1   8   3    16519.58    15213.82    145.19 o 
   0   8   3     4700.34     4464.22    107.76 o 
   1   8   3     7515.31     7122.66    139.29 o 
   2   8   3     4973.28     4944.35    113.77 o 
   3   8   3      294.32      348.85     83.36 o 
   4   8   3    14593.60    14789.52    107.76 o 
   5   8   3      962.30      912.11     42.81 o 
   6   8   3     1029.68     1232.91    155.21 o 
   7   8   3     3483.34     3704.16    101.87 o 
   8   8   3      653.96      659.11     81.01 o 
   9   8   3     1515.55     1539.38    177.30 o 
  10   8   3      380.84      416.21    189.66 o 
  11   8   3      330.49      458.31     90.44 o 
  12   8   3      578.88      557.78     99.72 o 
  13   8   3       27.29       23.13     42.62 o 
 -14   9   3        9.30       88.65     82.93 o 
 -13   9   3       50.38       40.35    127.17 o 
 -12   9   3      356.78      334.07     57.96 o 
 -11   9   3      349.03      394.72     69.38 o 
 -10   9   3     1153.20     1200.07     38.77 o 
  -9   9   3       25.54      107.26    133.07 o 
  -8   9   3       75.56      136.21     44.83 o 
  -7   9   3      327.93      262.61     75.00 o 
  -6   9   3     1303.01     1212.33     95.51 o 
  -5   9   3      256.57      243.10     32.30 o 
  -4   9   3        3.91       34.85     32.65 o 
  -3   9   3       11.98       87.03     86.49 o 
  -2   9   3        5.03       39.89     35.62 o 
  -1   9   3     1608.23     1478.98    101.25 o 
   0   9   3     1000.44      912.34     63.48 o 
   1   9   3      347.89      420.85     58.19 o 
   2   9   3      708.55      799.84    162.46 o 
   3   9   3      468.91      459.99     39.70 o 
   4   9   3      386.66      427.29     58.90 o 
   5   9   3      360.91      447.04    108.53 o 
   6   9   3      425.90      561.88     93.54 o 
   7   9   3      159.99      196.73     34.23 o 
   8   9   3        9.36       32.73    114.91 o 
   9   9   3      168.84      256.52    104.94 o 
  10   9   3     1206.80     1304.37     58.37 o 
  11   9   3      306.77      272.48    119.59 o 
  12   9   3      666.74      604.80    108.64 o 
 -14  10   3      739.23      669.97     96.66 o 
 -13  10   3      185.68      182.09     11.22 o 
 -12  10   3      599.33      731.39    121.24 o 
 -11  10   3      543.87      670.66    163.58 o 
 -10  10   3       18.74       45.62     61.80 o 
  -9  10   3     3220.49     3313.25    109.30 o 
  -8  10   3      104.72      144.17     37.32 o 
  -7  10   3      602.61      570.07     51.38 o 
  -6  10   3     7073.91     7213.75    163.51 o 
  -5  10   3       28.16       90.29     48.26 o 
  -4  10   3     4004.11     3838.76    126.96 o 
  -3  10   3     7804.87     7500.71     94.12 o 
  -2  10   3       72.31       87.20     24.86 o 
  -1  10   3     6510.30     6525.44     86.59 o 
   0  10   3      742.86      901.69     22.74 o 
   1  10   3     3761.81     3835.80    111.46 o 
   2  10   3     6506.91     6161.49     53.21 o 
   3  10   3       49.72       48.92     24.03 o 
   4  10   3     2340.17     2186.65     74.26 o 
   5  10   3     2119.54     2116.49    130.09 o 
   6  10   3     1566.98     1598.73     79.64 o 
   7  10   3     1900.95     2052.12     84.95 o 
   8  10   3     1535.65     1719.44     94.15 o 
   9  10   3      934.29     1228.70    192.08 o 
  10  10   3      673.13      727.54    143.91 o 
  11  10   3        2.84        1.93    101.58 o 
  12  10   3       60.79      131.44    219.97 o 
 -13  11   3      216.27      222.26     25.73 o 
 -12  11   3      723.98      766.18     90.74 o 
 -11  11   3      573.49      527.35     14.42 o 
 -10  11   3     1043.65     1059.35    121.79 o 
  -9  11   3       40.49       69.64     72.58 o 
  -8  11   3      567.17     1045.85    157.92 o 
  -7  11   3     1165.46     1105.59     24.69 o 
  -6  11   3       47.98       53.28    152.95 o 
  -5  11   3     7506.65     7249.65    151.20 o 
  -4  11   3     3583.70     3541.93    167.97 o 
  -3  11   3      602.08      923.96    140.31 o 
  -2  11   3     6872.74     6339.68     61.75 o 
  -1  11   3       75.75      101.92    120.22 o 
   0  11   3     7805.81     7431.22     90.04 o 
   1  11   3     3128.34     3466.96    146.52 o 
   2  11   3      804.89      937.62     53.59 o 
   3  11   3     6783.49     6614.68     89.39 o 
   4  11   3     3007.30     2952.89     71.02 o 
   5  11   3     3530.20     3567.76     78.18 o 
   6  11   3     2345.46     2642.78    169.48 o 
   7  11   3      548.96      573.53     85.76 o 
   8  11   3     1332.36     1682.70     71.43 o 
   9  11   3       92.76      125.07    113.36 o 
  10  11   3      500.51      455.79     64.43 o 
  11  11   3      416.48      412.77     41.27 o 
  12  11   3       30.21       60.43    111.25 o 
 -13  12   3        3.14       78.22     78.67 o 
 -12  12   3      124.62      127.87     60.26 o 
 -11  12   3       58.65       56.72     72.97 o 
 -10  12   3        0.67       28.94     43.73 o 
  -9  12   3      192.32      198.78     49.50 o 
  -8  12   3      129.48      123.81     18.21 o 
  -7  12   3      296.63      250.57     55.68 o 
  -6  12   3        2.81       81.82    167.65 o 
  -5  12   3      362.60      345.44     57.39 o 
  -4  12   3        8.93       42.46     47.01 o 
  -3  12   3      167.69      221.57     48.03 o 
  -2  12   3      242.83      276.00    133.52 o 
  -1  12   3       11.41       65.54    144.09 o 
   0  12   3      216.28      281.61     56.23 o 
   1  12   3      181.28      200.27    109.36 o 
   2  12   3     2552.40     2354.37    152.16 o 
   3  12   3      347.48      319.51     16.64 o 
   4  12   3      252.67      292.92     38.70 o 
   5  12   3       78.17      255.90     65.46 o 
   6  12   3        8.20       74.38     78.07 o 
   7  12   3      365.48      394.43     85.92 o 
   8  12   3      180.70      173.54     20.40 o 
   9  12   3       16.80       83.15     99.44 o 
  10  12   3      163.53      225.92     64.40 o 
  11  12   3       26.11      117.59     89.55 o 
 -12  13   3      630.85      723.11    127.62 o 
 -11  13   3      348.98      411.11    124.45 o 
 -10  13   3     1172.64     1206.19     60.10 o 
  -9  13   3      243.64      233.21     29.10 o 
  -8  13   3     3433.85     3496.34     97.35 o 
  -7  13   3     1041.59     1407.94     96.22 o 
  -6  13   3      171.33      191.87     26.93 o 
  -5  13   3     4264.11     4285.51    175.92 o 
  -4  13   3     1145.56     1138.56    104.74 o 
  -3  13   3     4023.72     3865.21    183.39 o 
  -2  13   3     6297.93     5801.14    251.58 o 
  -1  13   3       78.83      112.30     69.05 o 
   0  13   3    11370.38    10600.94    129.44 o 
   1  13   3     2918.98     3103.32     82.15 o 
   2  13   3      951.46      931.59     73.09 o 
   3  13   3     8692.11     8154.98    200.27 o 
   4  13   3     1347.89     1563.99     95.33 o 
   5  13   3     2546.41     2559.55    105.38 o 
   6  13   3     1324.94     1433.51    128.96 o 
   7  13   3       13.55       50.43     23.90 o 
   8  13   3     2879.10     2575.58    112.39 o 
   9  13   3      483.00      411.75     57.45 o 
  10  13   3      666.41      668.47    165.51 o 
  11  13   3     1106.32     1030.14     76.52 o 
 -12  14   3      222.52      222.17     45.45 o 
 -11  14   3       38.98       97.07     31.48 o 
 -10  14   3       10.88       69.45    101.29 o 
  -9  14   3      251.01      281.37     64.42 o 
  -8  14   3      120.62      109.99     23.15 o 
  -7  14   3      684.54      578.64     79.64 o 
  -6  14   3     3749.75     3795.40     77.91 o 
  -5  14   3      277.83      309.86     81.14 o 
  -4  14   3     1663.20     1575.99    189.08 o 
  -3  14   3     1949.23     2082.75     69.68 o 
  -2  14   3     2778.57     2632.66     71.66 o 
  -1  14   3     3206.36     3390.82    165.56 o 
   0  14   3      276.61      380.17     33.77 o 
   1  14   3      600.33      694.19    142.54 o 
   2  14   3     4211.30     3936.77     77.33 o 
   3  14   3       22.70      126.19     86.62 o 
   4  14   3     1641.24     2065.74    183.07 o 
   5  14   3     1687.04     1723.03    143.44 o 
   6  14   3      487.56      391.85     52.62 o 
   7  14   3      966.27     1215.38    149.97 o 
   8  14   3       52.96       76.32     57.15 o 
   9  14   3      658.44      632.86    118.64 o 
  10  14   3      478.14      454.82    118.27 o 
 -11  15   3       14.75      131.01    103.40 o 
 -10  15   3      253.31      209.57     50.40 o 
  -9  15   3      278.03      275.39    232.97 o 
  -8  15   3      168.81      150.36     29.72 o 
  -7  15   3      459.16      433.29     70.42 o 
  -6  15   3       55.47       51.20     12.49 o 
  -5  15   3      408.86      450.46    111.81 o 
  -4  15   3     1235.43     1139.44    114.64 o 
  -3  15   3      613.26      593.47     40.42 o 
  -2  15   3      160.16      166.48     52.57 o 
  -1  15   3     1430.87     1346.63     24.58 o 
   0  15   3       90.27       87.64     76.01 o 
   1  15   3       85.88      170.96    147.36 o 
   2  15   3       12.05       27.31     72.11 o 
   3  15   3     1547.75     1517.42    126.11 o 
   4  15   3      267.03      376.05     73.54 o 
   5  15   3      739.74      879.09    103.50 o 
   6  15   3      517.67      728.81    101.67 o 
   7  15   3       26.93       42.49     30.41 o 
   8  15   3      206.51      213.98     54.38 o 
   9  15   3       12.58       38.47    116.91 o 
  10  15   3       99.61      260.94    110.41 o 
 -10  16   3        7.84        7.02     57.92 o 
  -9  16   3      851.81      803.36     37.88 o 
  -8  16   3     1705.69     1806.10     55.51 o 
  -7  16   3     1176.68     1366.84     68.30 o 
  -6  16   3     3093.43     2928.94    106.81 o 
  -5  16   3       23.09       29.77     85.59 o 
  -4  16   3     1248.79     1206.56    219.14 o 
  -3  16   3     4076.56     4166.78    211.23 o 
  -2  16   3      536.66      515.44     42.78 o 
  -1  16   3     3535.95     3171.02    119.48 o 
   0  16   3      459.91      442.90    128.84 o 
   1  16   3     1529.54     1366.30     34.60 o 
   2  16   3     6089.33     5465.52    167.64 o 
   3  16   3      801.53      907.78    106.37 o 
   4  16   3     3110.48     3260.51    144.99 o 
   5  16   3      373.31      632.29    160.43 o 
   6  16   3      447.16      466.46     39.03 o 
   7  16   3     1471.94     1560.96    133.47 o 
   8  16   3       20.68       27.91     27.09 o 
   9  16   3      838.12      903.87     84.63 o 
 -10  17   3      154.94      209.56     83.60 o 
  -9  17   3      137.52      167.43     65.05 o 
  -8  17   3      643.56      820.16    126.93 o 
  -7  17   3      230.81      392.07    104.83 o 
  -6  17   3       84.11       81.68     14.41 o 
  -5  17   3       20.98       53.37     38.12 o 
  -4  17   3       13.14      104.02     72.81 o 
  -3  17   3      504.79      498.15     59.62 o 
  -2  17   3      594.39      708.44    152.11 o 
  -1  17   3      340.74      271.11     37.51 o 
   0  17   3     1376.70     1460.08    116.87 o 
   1  17   3      179.12      172.13     62.65 o 
   2  17   3       44.62       85.73    112.15 o 
   3  17   3      928.99     1044.65    118.21 o 
   4  17   3       14.87       10.60     34.55 o 
   5  17   3      340.07      304.86     12.78 o 
   6  17   3      146.33      184.84    139.36 o 
   7  17   3       41.44      153.61     65.27 o 
   8  17   3      139.53      412.43    162.80 o 
  -9  18   3      184.89      286.08     70.68 o 
  -8  18   3      129.84      221.53    199.61 o 
  -7  18   3       35.21       79.82    124.94 o 
  -6  18   3      880.65      868.91     31.66 o 
  -5  18   3      678.40      736.09    150.24 o 
  -4  18   3      379.09      437.98    170.29 o 
  -3  18   3     1103.51      988.35     76.66 o 
  -2  18   3       90.97      117.25    127.31 o 
  -1  18   3     1395.66     1319.87     67.64 o 
   0  18   3      200.16      229.20    239.62 o 
   1  18   3      724.41      758.98    112.01 o 
   2  18   3      620.97      647.50     51.80 o 
   3  18   3      132.64      179.02    143.23 o 
   4  18   3      926.84      931.11    195.42 o 
   5  18   3      116.32      136.18     20.03 o 
   6  18   3      380.37      300.80     93.74 o 
   7  18   3       42.44      181.41    207.49 o 
  -8  19   3      496.77      420.00     47.57 o 
  -7  19   3      505.15      545.91     42.73 o 
  -6  19   3       39.29       85.80     28.62 o 
  -5  19   3      695.61      665.58      9.73 o 
  -4  19   3      225.27      321.83    126.12 o 
  -3  19   3     1012.43     1009.11     86.76 o 
  -2  19   3     1594.46     1605.70     86.59 o 
  -1  19   3       71.53       94.16     62.27 o 
   0  19   3      461.34      444.86    314.70 o 
   1  19   3      170.34      230.63     51.17 o 
   2  19   3        4.23      143.73    150.06 o 
   3  19   3      778.84      702.83     54.26 o 
   4  19   3       61.57       91.54    193.69 o 
   5  19   3      901.33      942.29    153.14 o 
   6  19   3     1251.67     1522.37    142.14 o 
  -6  20   3        5.12        5.33     61.55 o 
  -5  20   3      109.54      156.10    191.86 o 
  -4  20   3        9.72       79.06     55.79 o 
  -3  20   3        3.32       41.23    104.30 o 
  -2  20   3       51.39       32.76    251.13 o 
  -1  20   3        8.96        6.74     39.25 o 
   0  20   3        4.69       41.15    218.17 o 
   1  20   3       33.26       93.18    197.41 o 
   2  20   3       19.60       21.20     29.80 o 
   3  20   3       63.99      157.71     98.30 o 
   4  20   3        6.08        7.36     35.88 o 
   5  20   3       26.49       95.00    108.78 o 
  -4  21   3       36.59       76.18    134.26 o 
  -3  21   3       69.50       79.05     34.39 o 
  -2  21   3      470.82      438.46     45.77 o 
  -1  21   3       68.47      135.45    157.21 o 
   0  21   3      453.47      709.46    187.06 o 
   1  21   3      673.85      743.98    191.26 o 
   2  21   3      126.09      176.11    146.12 o 
   3  21   3       84.79      120.14     67.19 o 
 -15   0   4       33.94       33.72    178.26 o 
 -14   0   4     1595.28     1695.56    423.33 o 
 -13   0   4      351.69      320.87    414.33 o 
 -12   0   4     2065.31     1897.91    363.59 o 
 -11   0   4     2284.66     2225.50    165.25 o 
 -10   0   4      189.54      350.12    170.39 o 
  -9   0   4     3242.82     3154.63    295.01 o 
  -8   0   4     1712.78     1733.27    147.14 o 
  -7   0   4     7051.97     6726.44    281.68 o 
  -6   0   4    37993.35    36663.57    389.02 o 
  -5   0   4       98.53      150.74     98.53 o 
  -4   0   4    17412.70    17067.57    380.67 o 
  -3   0   4    10444.75    10147.37    143.38 o 
  -2   0   4    21120.97    22175.63    226.50 o 
  -1   0   4   111505.02   107260.02   1704.11 o 
   0   0   4     5889.63     6149.92    166.60 o 
   1   0   4    23215.79    22065.15    124.79 o 
   2   0   4     9884.63     9844.43    138.70 o 
   3   0   4     3613.39     3962.79    156.44 o 
   4   0   4    31017.93    30584.20    455.54 o 
   5   0   4      427.02      454.83     88.36 o 
   6   0   4     8364.45     7714.51     78.16 o 
   7   0   4      670.25      832.68    115.03 o 
   8   0   4        6.68       75.41    228.57 o 
   9   0   4     3476.48     3528.70    222.45 o 
  10   0   4      629.87      913.94    165.89 o 
  11   0   4       48.89       52.31      4.50 o 
  12   0   4      773.24      729.53    103.12 o 
  13   0   4       59.85       80.12    194.47 o 
 -15   1   4       27.91       70.06    263.23 o 
 -14   1   4       34.80       63.54    115.31 o 
 -13   1   4     1313.69     1200.62    199.89 o 
 -12   1   4        2.45       89.02    174.11 o 
 -11   1   4      287.86      294.56    136.82 o 
 -10   1   4       95.14      138.66     32.73 o 
  -9   1   4      277.31      238.50     68.52 o 
  -8   1   4      213.21      450.89    117.08 o 
  -7   1   4     4283.05     4092.89     43.92 o 
  -6   1   4     3965.21     3953.80     65.86 o 
  -5   1   4      473.33      561.93    105.84 o 
  -4   1   4       81.14      191.81    113.29 o 
  -3   1   4     7451.49     7073.16    162.74 o 
  -2   1   4      508.27      480.51      8.98 o 
  -1   1   4    10044.27     9715.25     51.33 o 
   0   1   4      151.74      237.04     43.88 o 
   1   1   4      203.08      237.49     57.33 o 
   2   1   4      326.87      338.06     44.36 o 
   3   1   4     4014.97     3986.11     74.22 o 
   4   1   4     2695.76     3236.21    133.67 o 
   5   1   4      703.28      795.60    126.42 o 
   6   1   4      260.80      298.93     36.93 o 
   7   1   4      560.88      530.97     56.64 o 
   8   1   4     1313.69     1667.98     88.57 o 
   9   1   4      116.81      153.98     56.18 o 
  10   1   4      233.35      234.84     60.48 o 
  11   1   4      445.89      469.35     38.57 o 
  12   1   4       97.26      101.58     20.35 o 
  13   1   4      196.65      253.69    151.64 o 
 -15   2   4       11.69      104.22    242.95 o 
 -14   2   4      252.58      211.02     56.42 o 
 -13   2   4      351.38      428.97    125.87 o 
 -12   2   4     1163.86     1230.40    221.23 o 
 -11   2   4      217.18      350.99    161.27 o 
 -10   2   4      543.77      640.81    105.89 o 
  -9   2   4     5351.90     5249.06    110.57 o 
  -8   2   4      560.57      724.69     42.53 o 
  -7   2   4     3093.43     2860.93     62.70 o 
  -6   2   4     9641.14     9030.55    139.40 o 
  -5   2   4      542.73      601.17     43.23 o 
  -4   2   4     9198.62     8730.68    270.06 o 
  -3   2   4     2748.03     2863.68     76.72 o 
  -2   2   4     8123.79     7833.47     39.56 o 
  -1   2   4    42774.34    41901.03    325.66 o 
   0   2   4        4.73       20.03     19.06 o 
   1   2   4    11177.82    12124.00    231.49 o 
   2   2   4     2349.58     2779.67    128.47 o 
   3   2   4     6389.09     6282.12    101.51 o 
   4   2   4    11395.87    11550.38    390.71 o 
   5   2   4        8.55       72.25     37.19 o 
   6   2   4     5380.58     5329.15     73.93 o 
   7   2   4     1440.61     1466.52    111.45 o 
   8   2   4      300.59      254.29     30.47 o 
   9   2   4      885.86     1048.42     97.82 o 
  10   2   4      268.75      272.05    131.14 o 
  11   2   4      381.23      374.06     28.55 o 
  12   2   4       16.13       10.79     61.06 o 
  13   2   4      152.41      170.50     67.78 o 
 -15   3   4      110.26      186.76    116.13 o 
 -14   3   4       77.89       74.24     37.52 o 
 -13   3   4     2613.19     2664.38     94.44 o 
 -12   3   4       94.81      115.86     42.45 o 
 -11   3   4     3169.94     3043.17    102.98 o 
 -10   3   4     2246.58     2291.82     41.67 o 
  -9   3   4       21.61       29.61     30.27 o 
  -8   3   4    13079.86    12846.99    389.62 o 
  -7   3   4     4235.65     3986.16    140.04 o 
  -6   3   4    12638.51    12304.25    130.82 o 
  -5   3   4     7099.90     6990.92    132.45 o 
  -4   3   4       41.69       94.29    160.26 o 
  -3   3   4    11531.67    10903.95    150.38 o 
  -2   3   4    23440.98    23964.88    120.48 o 
  -1   3   4      375.42      793.33    119.58 o 
   0   3   4    27018.63    25785.98    251.30 o 
   1   3   4     2458.24     2535.20     85.12 o 
   2   3   4     6677.18     6205.31    109.45 o 
   3   3   4    22710.56    21854.73    467.58 o 
   4   3   4     1887.93     1845.97     42.06 o 
   5   3   4    11313.86    10802.99    460.36 o 
   6   3   4     3875.55     3876.42     83.88 o 
   7   3   4      565.18      595.66     24.42 o 
   8   3   4     6545.72     6471.76    128.13 o 
   9   3   4      324.45      338.32    106.87 o 
  10   3   4     2302.83     2412.66    120.71 o 
  11   3   4      998.93     1073.78    194.79 o 
  12   3   4        4.21       11.30     20.82 o 
  13   3   4      253.33      226.87     42.30 o 
 -15   4   4      205.97      217.76     25.86 o 
 -14   4   4       52.57       88.33     43.43 o 
 -13   4   4      315.05      342.98    125.72 o 
 -12   4   4      121.09      227.67     97.20 o 
 -11   4   4      321.75      365.77    127.84 o 
 -10   4   4      850.80      889.93     34.79 o 
  -9   4   4     1879.63     1853.22    132.10 o 
  -8   4   4     1459.98     1521.20    113.15 o 
  -7   4   4     2973.62     3390.39     73.20 o 
  -6   4   4       16.17       18.01     11.05 o 
  -5   4   4     1718.25     1765.81    156.81 o 
  -4   4   4      252.42      269.58     61.45 o 
  -3   4   4      592.37      740.05     60.64 o 
  -2   4   4        8.35       57.82     24.90 o 
  -1   4   4      401.09      473.88     46.37 o 
   0   4   4     1192.22     1213.75     59.83 o 
   1   4   4      426.63      433.61     49.11 o 
   2   4   4     2222.30     2468.34    134.07 o 
   3   4   4      807.90     1364.05    154.51 o 
   4   4   4     2174.07     2688.00    115.77 o 
   5   4   4      336.06      507.79     94.33 o 
   6   4   4        7.59       39.16     31.22 o 
   7   4   4      792.45      767.13     41.72 o 
   8   4   4      796.06      832.99     75.62 o 
   9   4   4      111.72      131.62     40.56 o 
  10   4   4      127.79      141.32     77.01 o 
  11   4   4      110.46       93.79     30.00 o 
  12   4   4      117.49      201.73     86.07 o 
  13   4   4      212.43      158.05     63.14 o 
 -15   5   4      283.96      323.34     81.39 o 
 -14   5   4       10.87       14.45    113.58 o 
 -13   5   4      439.52      429.45     96.15 o 
 -12   5   4      244.75      217.13    115.02 o 
 -11   5   4      640.40      836.16    189.14 o 
 -10   5   4     2352.98     2040.53    217.65 o 
  -9   5   4      411.12      406.51     39.48 o 
  -8   5   4     9725.10     8593.55    355.17 o 
  -7   5   4     3363.92     3124.80    100.34 o 
  -6   5   4     2442.48     2414.35     62.56 o 
  -5   5   4    11739.91    10874.68    160.13 o 
  -4   5   4      119.51      120.06     40.03 o 
  -3   5   4     9555.86     8961.90    163.28 o 
  -2   5   4     9608.48     8909.69    207.47 o 
  -1   5   4       33.16       54.23     14.36 o 
   0   5   4    18150.28    17398.06    569.09 o 
   1   5   4       31.46       75.05     37.57 o 
   2   5   4     4056.67     4302.07    120.54 o 
   3   5   4     4620.45     4374.47     80.98 o 
   4   5   4     2259.87     2290.15     67.88 o 
   5   5   4    10249.68     9382.23    194.72 o 
   6   5   4     3470.64     3865.54    148.45 o 
   7   5   4     1309.25     1321.80     86.38 o 
   8   5   4     1408.09     1701.59     95.79 o 
   9   5   4       15.24       36.01     44.44 o 
  10   5   4     1193.93     1391.24    131.37 o 
  11   5   4      351.91      412.59     56.42 o 
  12   5   4      621.54      569.13     51.85 o 
  13   5   4       69.23      159.94    138.70 o 
 -15   6   4      765.19      920.07    188.93 o 
 -14   6   4      159.96      233.73    188.36 o 
 -13   6   4       55.50       64.89     69.27 o 
 -12   6   4     2131.83     2261.63    143.24 o 
 -11   6   4        5.35        6.97     81.41 o 
 -10   6   4     2328.51     2284.77     95.40 o 
  -9   6   4     2822.90     2711.91     29.62 o 
  -8   6   4      367.20      568.48    165.68 o 
  -7   6   4     5283.54     4779.35    253.06 o 
  -6   6   4     3195.64     3326.24    142.28 o 
  -5   6   4     2519.18     2428.76     55.68 o 
  -4   6   4     9675.05     9218.02    178.82 o 
  -3   6   4     5360.47     4963.02    104.38 o 
  -2   6   4     2386.82     2304.71    153.72 o 
  -1   6   4    17254.75    16819.37    263.90 o 
   0   6   4       53.40       70.78     32.06 o 
   1   6   4     6780.64     6692.51    124.27 o 
   2   6   4     3522.92     3654.58     86.12 o 
   3   6   4      272.90      271.62     27.41 o 
   4   6   4     6626.31     6275.12     48.23 o 
   5   6   4     1756.39     1739.34    129.09 o 
   6   6   4     1775.33     1636.62     20.81 o 
   7   6   4     3940.72     4021.54     80.57 o 
   8   6   4      835.54      919.81     59.15 o 
   9   6   4      110.29      108.62      7.67 o 
  10   6   4     2897.09     2824.37    120.59 o 
  11   6   4      393.72      408.77    164.28 o 
  12   6   4      860.82      756.52    156.54 o 
 -14   7   4      289.11      285.53     60.30 o 
 -13   7   4      286.60      262.96    129.37 o 
 -12   7   4      861.56      878.58     46.23 o 
 -11   7   4      964.93      925.92     50.46 o 
 -10   7   4       62.05      114.26    111.33 o 
  -9   7   4      919.54     1055.68     83.36 o 
  -8   7   4       23.55       50.33     74.16 o 
  -7   7   4     3731.80     4260.68    180.83 o 
  -6   7   4      719.89      744.46    110.03 o 
  -5   7   4      746.26      742.67    180.27 o 
  -4   7   4     2167.37     2334.57     76.75 o 
  -3   7   4     1371.21     1395.95     63.02 o 
  -2   7   4      536.61      534.75     41.50 o 
  -1   7   4      134.50      159.91     22.97 o 
   0   7   4      135.14      149.01     78.44 o 
   1   7   4      225.96      289.95     47.74 o 
   2   7   4      132.18      151.10     79.36 o 
   3   7   4     1808.66     1782.60     44.39 o 
   4   7   4      878.46      788.97     17.11 o 
   5   7   4     1110.69     1120.43     49.29 o 
   6   7   4      483.39      460.20     20.54 o 
   7   7   4     2530.81     2598.29     56.48 o 
   8   7   4      155.44      146.87     17.05 o 
   9   7   4     3663.57     3358.64     81.34 o 
  10   7   4       54.34       80.19    161.63 o 
  11   7   4       66.80       80.68     56.06 o 
  12   7   4      608.27      601.88     91.29 o 
 -14   8   4      551.27      472.67    170.99 o 
 -13   8   4       13.10       14.45     50.66 o 
 -12   8   4     1536.77     1769.79    124.82 o 
 -11   8   4     1535.78     1626.59    166.20 o 
 -10   8   4      443.23      479.00    154.38 o 
  -9   8   4     1766.64     1855.60     71.64 o 
  -8   8   4      436.99      407.35     43.74 o 
  -7   8   4      280.24      710.36     99.81 o 
  -6   8   4     3003.86     3038.42    104.92 o 
  -5   8   4      457.39      522.57     55.97 o 
  -4   8   4     3337.22     3384.74    122.13 o 
  -3   8   4     1048.18     1054.97    117.32 o 
  -2   8   4     1297.82     1323.11     40.25 o 
  -1   8   4     4913.53     4772.85     40.89 o 
   0   8   4      698.75      693.61     40.46 o 
   1   8   4    10324.55     9948.24     96.64 o 
   2   8   4      499.11      603.03     73.69 o 
   3   8   4       14.22       95.07     80.16 o 
   4   8   4     1973.08     1901.01     69.49 o 
   5   8   4      142.59      125.77     45.71 o 
   6   8   4     3012.59     3289.83    116.44 o 
   7   8   4      262.37      311.11     31.50 o 
   8   8   4       30.12       66.46     26.44 o 
   9   8   4     1849.80     2181.01    120.00 o 
  10   8   4      298.14      282.42     49.67 o 
  11   8   4      377.56      359.51     32.24 o 
  12   8   4      653.99      714.17    183.77 o 
 -14   9   4      864.13      860.47    181.01 o 
 -13   9   4      525.12      475.28    110.54 o 
 -12   9   4      605.92      604.47     49.62 o 
 -11   9   4     2057.20     1793.09     68.60 o 
 -10   9   4      113.56      433.70     69.80 o 
  -9   9   4       84.49       55.89     67.36 o 
  -8   9   4      185.81      251.72    145.32 o 
  -7   9   4      187.26      321.74    103.51 o 
  -6   9   4     2806.29     2954.43    154.85 o 
  -5   9   4     1145.32     1148.71     82.75 o 
  -4   9   4       46.18       77.07     83.69 o 
  -3   9   4       92.88      293.99    130.18 o 
  -2   9   4     1257.51     1240.43    126.45 o 
  -1   9   4      334.87      638.50     84.71 o 
   0   9   4      929.24     1096.26     99.41 o 
   1   9   4      415.60      408.98     15.21 o 
   2   9   4       50.18       64.53     42.08 o 
   3   9   4      553.91      579.07     74.43 o 
   4   9   4      893.09      978.96     94.05 o 
   5   9   4     1702.85     1853.40     88.50 o 
   6   9   4     1871.82     2052.96    100.29 o 
   7   9   4        6.67       37.93     93.22 o 
   8   9   4      134.92      307.68    115.49 o 
   9   9   4     1477.86     1263.60     60.86 o 
  10   9   4       53.73      166.02     89.94 o 
  11   9   4     1124.75     1168.87     41.63 o 
  12   9   4      322.46      451.73    176.74 o 
 -14  10   4        2.89       91.02    131.59 o 
 -13  10   4      487.77      607.71    129.01 o 
 -12  10   4       30.62       70.72     83.39 o 
 -11  10   4      615.25      543.69     17.92 o 
 -10  10   4      462.38      516.56    130.41 o 
  -9  10   4        2.41      103.02    143.07 o 
  -8  10   4       81.19      109.99     25.07 o 
  -7  10   4      126.40      220.30    122.85 o 
  -6  10   4     2563.01     2493.29     97.10 o 
  -5  10   4      150.26      155.01     31.60 o 
  -4  10   4     1620.63     1529.17    152.34 o 
  -3  10   4     3996.75     4259.19     93.99 o 
  -2  10   4       80.96      137.64     47.51 o 
  -1  10   4      966.89      977.11    162.15 o 
   0  10   4      292.13      527.16     99.49 o 
   1  10   4     3110.99     3132.77    109.07 o 
   2  10   4       90.62      334.49    119.73 o 
   3  10   4     2515.91     2607.55    107.56 o 
   4  10   4      515.20      464.27     46.77 o 
   5  10   4       68.61      125.20     99.48 o 
   6  10   4      173.01      162.14     11.54 o 
   7  10   4      254.82      275.86     31.77 o 
   8  10   4      172.60      205.26     75.06 o 
   9  10   4      108.95      253.37    189.10 o 
  10  10   4      655.73      569.09    124.35 o 
  11  10   4       52.14      101.78    116.69 o 
 -13  11   4      169.49      223.93    130.07 o 
 -12  11   4       82.10      120.46    125.06 o 
 -11  11   4      402.40      466.60     89.24 o 
 -10  11   4       10.24      110.77     84.86 o 
  -9  11   4      623.48      692.61     60.05 o 
  -8  11   4      577.87      610.20     80.82 o 
  -7  11   4      299.56      280.78     48.51 o 
  -6  11   4     3866.78     4177.99    166.01 o 
  -5  11   4     1271.30     1559.55     82.66 o 
  -4  11   4      106.68      148.53     21.46 o 
  -3  11   4       68.51       92.93     36.02 o 
  -2  11   4     1229.56     1482.49     44.30 o 
  -1  11   4      907.00      980.99     71.18 o 
   0  11   4     1028.38     1027.52     72.96 o 
   1  11   4      118.89      137.70     89.75 o 
   2  11   4      207.61      275.71    156.48 o 
   3  11   4     2191.71     2329.52    125.27 o 
   4  11   4      149.54      273.36     91.34 o 
   5  11   4      775.04      710.71     46.29 o 
   6  11   4      388.83      446.43     51.97 o 
   7  11   4       15.37       36.61     78.07 o 
   8  11   4      824.76      758.75    121.21 o 
   9  11   4      439.66      454.17     58.71 o 
  10  11   4       14.75       24.09    103.04 o 
  11  11   4      125.07       79.01     56.03 o 
 -13  12   4     1156.23     1326.35    144.03 o 
 -12  12   4     1318.84     1244.61    169.66 o 
 -11  12   4      362.47      261.58     68.46 o 
 -10  12   4     2545.55     2631.49    208.42 o 
  -9  12   4       33.04       34.08     78.36 o 
  -8  12   4      267.42      240.02     78.81 o 
  -7  12   4     1619.30     1371.18    101.34 o 
  -6  12   4       29.13       63.98     36.25 o 
  -5  12   4     1141.71     1117.25     52.90 o 
  -4  12   4      105.03      112.17     57.46 o 
  -3  12   4      229.19      226.59     93.49 o 
  -2  12   4      293.72      296.01     29.14 o 
  -1  12   4      162.05      203.37     27.15 o 
   0  12   4       58.34      174.41     92.36 o 
   1  12   4      201.91      316.13     53.96 o 
   2  12   4     1203.60     1163.84     69.42 o 
   3  12   4     4628.35     4555.82     64.74 o 
   4  12   4      824.75      774.33     99.94 o 
   5  12   4     1904.06     1930.79    211.97 o 
   6  12   4       54.38       66.09     17.14 o 
   7  12   4      608.38      734.45     63.76 o 
   8  12   4     1185.83     1189.46    148.37 o 
   9  12   4      403.03      381.19     32.08 o 
  10  12   4     2064.88     1779.49    204.83 o 
 -12  13   4      167.20      141.92     71.16 o 
 -11  13   4        5.46       42.32     83.99 o 
 -10  13   4      109.31      182.86    129.34 o 
  -9  13   4      289.24      414.08     96.63 o 
  -8  13   4       92.53      117.93     27.79 o 
  -7  13   4        7.18      137.93     96.78 o 
  -6  13   4        9.98       94.83     68.22 o 
  -5  13   4       10.28       11.98      5.73 o 
  -4  13   4      101.24      136.42     94.05 o 
  -3  13   4      118.60      305.57    103.77 o 
  -2  13   4        2.14       94.88     81.74 o 
  -1  13   4       41.06      196.33     85.10 o 
   0  13   4       15.21       26.00     13.39 o 
   1  13   4      274.78      289.40     17.76 o 
   2  13   4        7.96      144.40    103.20 o 
   3  13   4       29.44       68.13     34.53 o 
   4  13   4       51.09       81.20     36.81 o 
   5  13   4      148.15      129.47    111.11 o 
   6  13   4        6.39       18.54     59.85 o 
   7  13   4       62.42      114.36     76.67 o 
   8  13   4        2.91       15.29    111.08 o 
   9  13   4        5.15        1.93     26.48 o 
  10  13   4       18.07      159.15     89.11 o 
 -12  14   4      593.76      655.40     68.20 o 
 -11  14   4      374.61      396.72     78.72 o 
 -10  14   4      788.94      724.96     31.52 o 
  -9  14   4       32.02      108.64    125.91 o 
  -8  14   4      153.42      127.47    104.02 o 
  -7  14   4     1536.73     1513.47    110.33 o 
  -6  14   4      188.91      224.50     34.13 o 
  -5  14   4     1223.72     1165.43     23.26 o 
  -4  14   4       21.10       48.42    100.03 o 
  -3  14   4       31.62       34.68      6.30 o 
  -2  14   4      235.48      302.85     84.57 o 
  -1  14   4       67.73       90.99    148.98 o 
   0  14   4        4.21       56.83     67.49 o 
   1  14   4       38.46       43.20     29.41 o 
   2  14   4      138.66      285.85    134.40 o 
   3  14   4      362.44      377.55     60.08 o 
   4  14   4      132.03      159.26     44.68 o 
   5  14   4      678.21      722.11     56.98 o 
   6  14   4      179.72      165.02     41.05 o 
   7  14   4      862.36      750.18     55.15 o 
   8  14   4     1016.06      945.56     32.50 o 
   9  14   4       10.13       25.35     30.68 o 
 -11  15   4      375.70      565.08     97.62 o 
 -10  15   4       55.39      247.16     76.31 o 
  -9  15   4      913.46     1195.61    163.14 o 
  -8  15   4      973.94      944.30     56.47 o 
  -7  15   4        0.98       48.45     89.92 o 
  -6  15   4      613.78      894.51    157.34 o 
  -5  15   4      247.52      363.56    178.51 o 
  -4  15   4      200.58      216.11     48.61 o 
  -3  15   4       37.88      222.57     99.62 o 
  -2  15   4     3366.34     3315.51    102.64 o 
  -1  15   4        6.13       23.42     21.73 o 
   0  15   4     2887.81     2915.41    100.25 o 
   1  15   4      145.68      154.99     96.99 o 
   2  15   4       75.95       99.82     47.48 o 
   3  15   4      951.39      900.98     65.79 o 
   4  15   4       64.80       93.55     52.92 o 
   5  15   4       55.94       54.31     13.71 o 
   6  15   4      348.62      340.61     21.28 o 
   7  15   4      840.81      894.44    130.50 o 
   8  15   4      577.39      517.90    137.45 o 
   9  15   4     1702.32     1848.15    174.19 o 
 -10  16   4        4.59       65.34     76.36 o 
  -9  16   4       39.73       33.30     58.22 o 
  -8  16   4       14.88       61.65     66.54 o 
  -7  16   4      589.09      477.24     83.32 o 
  -6  16   4      983.30     1083.72     70.70 o 
  -5  16   4       48.22       74.22    100.77 o 
  -4  16   4      311.57      460.06    141.95 o 
  -3  16   4       80.67      243.01    189.02 o 
  -2  16   4      454.89      494.39    173.67 o 
  -1  16   4      172.59      160.06     32.31 o 
   0  16   4      124.64      187.93     73.97 o 
   1  16   4       53.99      204.43    100.31 o 
   2  16   4      262.31      303.29     46.67 o 
   3  16   4       59.97       96.34     97.82 o 
   4  16   4      656.59      796.56     63.74 o 
   5  16   4       28.24       37.67     20.24 o 
   6  16   4       68.50       68.80     49.65 o 
   7  16   4       19.17       49.89     18.85 o 
   8  16   4       40.08      116.99     56.33 o 
  -9  17   4      131.09      150.31     72.08 o 
  -8  17   4       80.17      132.55     58.20 o 
  -7  17   4       56.46       43.17     37.02 o 
  -6  17   4       13.20       32.88     64.76 o 
  -5  17   4      363.97      367.27     25.38 o 
  -4  17   4      949.02     1154.17     73.29 o 
  -3  17   4       20.53       19.27      9.62 o 
  -2  17   4       44.53       48.09     84.57 o 
  -1  17   4       37.31       51.55     83.96 o 
   0  17   4      131.79      320.55     71.81 o 
   1  17   4       82.45      129.77     75.40 o 
   2  17   4      376.47      643.03    129.61 o 
   3  17   4       47.88       44.32     25.90 o 
   4  17   4      140.43      258.43    132.92 o 
   5  17   4       26.91       95.24     50.39 o 
   6  17   4      201.70      237.21     34.91 o 
   7  17   4       48.22      141.44     44.26 o 
  -8  18   4        0.82        0.00     12.48 o 
  -7  18   4      706.32      608.12     98.25 o 
  -6  18   4       54.32       82.52     47.80 o 
  -5  18   4      380.42      365.66     32.70 o 
  -4  18   4      273.82      252.66    104.28 o 
  -3  18   4      132.40      187.67    111.07 o 
  -2  18   4      192.16      444.03    182.41 o 
  -1  18   4      914.62      932.04    132.40 o 
   0  18   4       34.65      183.13    146.42 o 
   1  18   4      139.95      310.70    143.28 o 
   2  18   4      480.85      542.41     40.43 o 
   3  18   4        2.02       35.67     47.93 o 
   4  18   4     1694.13     1546.88     31.49 o 
   5  18   4      479.78      616.28     98.64 o 
   6  18   4       66.93       86.75     26.66 o 
  -7  19   4      132.58      141.54     20.88 o 
  -6  19   4       24.55       81.51     46.66 o 
  -5  19   4       65.93       49.70    100.76 o 
  -4  19   4        2.96       41.35     31.77 o 
  -3  19   4      186.81      181.15     76.68 o 
  -2  19   4      803.76      967.24     84.16 o 
  -1  19   4       10.44       12.53    122.94 o 
   0  19   4      689.97      925.14    186.58 o 
   1  19   4        0.82       20.48     62.67 o 
   2  19   4      201.34      230.59     94.71 o 
   3  19   4      752.02      963.52    104.16 o 
   4  19   4      221.77      244.18     31.32 o 
   5  19   4      164.50      147.52     20.46 o 
  -6  20   4       24.24       61.81     51.09 o 
  -5  20   4      103.59      116.49    166.43 o 
  -4  20   4      422.35      377.68     46.05 o 
  -3  20   4        2.95       31.67     64.68 o 
  -2  20   4       15.04       70.88    104.02 o 
  -1  20   4       18.41       26.64     48.95 o 
   0  20   4        1.15        0.00     83.92 o 
   1  20   4       10.10       10.19      5.40 o 
   2  20   4       30.72       78.61     92.76 o 
   3  20   4       39.79       46.81     34.77 o 
  -3  21   4      833.39      919.98    206.74 o 
  -2  21   4      627.04      503.36     74.20 o 
  -1  21   4      215.07      158.99    117.52 o 
   0  21   4     1321.95     1484.60     97.90 o 
   1  21   4      114.75      304.44    208.78 o 
 -15   1   5      394.34      374.08    257.12 o 
 -14   1   5     1541.40     1547.98    191.88 o 
 -13   1   5       41.19      146.10     51.87 o 
 -12   1   5     2362.95     2515.92    188.39 o 
 -11   1   5      100.90      214.50     87.42 o 
 -10   1   5      639.94      670.78     46.64 o 
  -9   1   5     1299.98     1497.44    132.70 o 
  -8   1   5      770.28     1060.50    119.14 o 
  -7   1   5      351.66      452.83     43.94 o 
  -6   1   5     3592.89     3501.78    146.83 o 
  -5   1   5      523.68      501.10     71.76 o 
  -4   1   5      134.72      274.62     48.45 o 
  -3   1   5     3365.17     3643.48    130.70 o 
  -2   1   5      768.01      778.87     42.77 o 
  -1   1   5      103.59      130.79     28.74 o 
   0   1   5     5587.37     5704.90     86.35 o 
   1   1   5      982.72     1085.57    170.73 o 
   2   1   5     2898.90     2983.01     97.23 o 
   3   1   5     3793.20     3825.05     64.95 o 
   4   1   5       35.11      100.98     72.92 o 
   5   1   5      523.93      542.11     49.99 o 
   6   1   5     3750.65     3877.13    128.86 o 
   7   1   5      117.30      228.66    155.99 o 
   8   1   5      445.29      410.07     26.23 o 
   9   1   5     1179.35     1176.82    187.45 o 
  10   1   5       87.00      136.67    241.17 o 
  11   1   5     2153.13     2278.95    182.54 o 
  12   1   5      464.74      437.89     74.92 o 
 -15   2   5      786.96      824.00     86.88 o 
 -14   2   5       91.15       63.95    213.34 o 
 -13   2   5     1585.33     1473.57     78.46 o 
 -12   2   5      842.81      854.76     51.39 o 
 -11   2   5       45.97      100.82     34.44 o 
 -10   2   5      571.21      696.37    108.85 o 
  -9   2   5       18.95       46.76     66.53 o 
  -8   2   5     2299.55     2583.32     90.26 o 
  -7   2   5     2621.82     2547.70     45.59 o 
  -6   2   5      183.20      192.46     15.87 o 
  -5   2   5       98.64      167.55    113.24 o 
  -4   2   5     2027.43     2120.30     98.31 o 
  -3   2   5       31.95       48.05     30.86 o 
  -2   2   5     1676.96     1938.66    110.97 o 
  -1   2   5      118.54      111.03     37.11 o 
   0   2   5      789.75      810.53     66.26 o 
   1   2   5     6448.12     6228.68    127.43 o 
   2   2   5       63.35       65.99     28.61 o 
   3   2   5       81.31      111.83     65.71 o 
   4   2   5     2556.92     2624.16     77.82 o 
   5   2   5       20.51      151.23    111.13 o 
   6   2   5       50.73      123.34    101.30 o 
   7   2   5     1745.76     1780.18    149.72 o 
   8   2   5      268.02      312.54     30.00 o 
   9   2   5     2168.20     2143.12    200.36 o 
  10   2   5     2165.16     2045.49     90.96 o 
  11   2   5        3.89      124.05     85.85 o 
  12   2   5      491.33      607.08    109.27 o 
 -15   3   5      617.70      628.34     82.79 o 
 -14   3   5      132.34      497.17    384.95 o 
 -13   3   5      227.09      193.69     33.61 o 
 -12   3   5       52.70       26.02    127.80 o 
 -11   3   5       64.86       80.46     41.68 o 
 -10   3   5      654.92      735.58    152.61 o 
  -9   3   5       84.10       99.04    146.23 o 
  -8   3   5       38.37       58.51    132.30 o 
  -7   3   5      256.49      240.92     14.48 o 
  -6   3   5     1446.12     1432.27     92.73 o 
  -5   3   5     2173.33     2257.79     75.30 o 
  -4   3   5     3110.18     3134.68    171.02 o 
  -3   3   5      252.46      263.18     34.91 o 
  -2   3   5     3874.15     3715.93     81.23 o 
  -1   3   5      638.37      679.42     46.56 o 
   0   3   5      219.34      250.96     33.05 o 
   1   3   5      893.54      880.62     47.17 o 
   2   3   5      782.03      800.15     44.60 o 
   3   3   5      330.38      341.72      8.87 o 
   4   3   5     2178.18     2081.76    101.71 o 
   5   3   5      420.00      475.78     71.52 o 
   6   3   5      158.10      261.81     57.85 o 
   7   3   5     1384.85     1530.83     61.82 o 
   8   3   5       11.11      141.77    136.51 o 
   9   3   5      419.61      479.69     65.69 o 
  10   3   5       26.76       70.94     85.43 o 
  11   3   5        3.82        3.95     56.65 o 
  12   3   5      626.17      662.26     93.58 o 
 -15   4   5      883.24      823.81    229.17 o 
 -14   4   5      268.08      204.19     40.94 o 
 -13   4   5      913.00      855.07    195.08 o 
 -12   4   5      801.77      835.75    139.52 o 
 -11   4   5      602.67      555.66     26.34 o 
 -10   4   5     6154.91     5808.75     99.62 o 
  -9   4   5       13.29      128.64     58.62 o 
  -8   4   5     1659.04     1831.97    124.66 o 
  -7   4   5     1444.17     1413.99     97.80 o 
  -6   4   5     1567.29     1371.36     37.45 o 
  -5   4   5      783.22      762.43    110.00 o 
  -4   4   5       54.35      151.15     76.73 o 
  -3   4   5       45.94       39.30     66.61 o 
  -2   4   5     3009.69     2923.51    184.97 o 
  -1   4   5     4500.81     4452.54    135.75 o 
   0   4   5        8.72       39.45     24.13 o 
   1   4   5      214.52      241.57    139.86 o 
   2   4   5     4285.68     4484.79    152.87 o 
   3   4   5      589.10      639.30    102.14 o 
   4   4   5     1207.43     1445.11    197.25 o 
   5   4   5     5769.03     5615.53    172.68 o 
   6   4   5      114.89      188.63    146.31 o 
   7   4   5     3589.01     3695.64    115.41 o 
   8   4   5     1295.78     1239.26     43.84 o 
   9   4   5     2654.11     2507.12     24.69 o 
  10   4   5      614.08      601.47     83.77 o 
  11   4   5       11.10       92.74     91.32 o 
  12   4   5      694.08      607.06     56.05 o 
 -15   5   5       24.19      108.20    108.63 o 
 -14   5   5      187.81      175.14     85.98 o 
 -13   5   5      343.49      374.41    148.56 o 
 -12   5   5      741.94      824.35    159.59 o 
 -11   5   5     2360.17     2285.77     89.88 o 
 -10   5   5     2068.45     2091.27    140.05 o 
  -9   5   5     2856.91     2708.44     68.19 o 
  -8   5   5     4200.06     4068.57    111.47 o 
  -7   5   5        1.77       39.38    127.31 o 
  -6   5   5     1748.00     1776.88    160.80 o 
  -5   5   5     2808.18     2760.42    184.65 o 
  -4   5   5     2120.85     2203.74    118.95 o 
  -3   5   5     4059.80     3773.48    109.60 o 
  -2   5   5     4385.49     4098.15     88.44 o 
  -1   5   5     5449.46     5429.04     82.67 o 
   0   5   5     7626.58     7178.51    305.41 o 
   1   5   5     1454.98     1334.02     51.19 o 
   2   5   5     2348.94     2464.28    119.96 o 
   3   5   5     3005.69     2879.58     77.84 o 
   4   5   5      337.17      372.34     59.72 o 
   5   5   5     2718.44     2727.96     57.95 o 
   6   5   5      915.63      827.01     49.06 o 
   7   5   5       30.51      118.96     65.83 o 
   8   5   5     3289.49     3213.19    189.63 o 
   9   5   5       85.03       62.38     45.29 o 
  10   5   5      726.87      723.93    102.75 o 
  11   5   5      211.72      235.48    105.40 o 
  12   5   5       85.97      209.16    117.37 o 
 -14   6   5       74.40       77.43     17.82 o 
 -13   6   5       52.11      240.83    145.11 o 
 -12   6   5      671.07      598.75     88.56 o 
 -11   6   5      504.94      469.42     30.93 o 
 -10   6   5     1030.87     1043.86     65.74 o 
  -9   6   5     2497.59     2762.14    131.89 o 
  -8   6   5     1478.30     1501.50    231.17 o 
  -7   6   5     1217.29     1316.53     92.83 o 
  -6   6   5     1267.38     1853.99    203.23 o 
  -5   6   5      166.47      179.95     21.29 o 
  -4   6   5     6659.23     6211.62     34.47 o 
  -3   6   5       80.48       90.08     43.36 o 
  -2   6   5     4582.73     4515.57     96.84 o 
  -1   6   5     1517.28     1480.76     64.95 o 
   0   6   5      247.58      250.55     21.33 o 
   1   6   5     2554.37     2824.85    123.58 o 
   2   6   5     1151.71     1171.10     52.83 o 
   3   6   5     1273.13     1226.71     56.25 o 
   4   6   5      244.15      256.31     28.54 o 
   5   6   5      837.52      830.58     76.67 o 
   6   6   5     1123.74     1019.93    107.39 o 
   7   6   5      440.95      436.26     45.99 o 
   8   6   5     2813.27     2772.48    151.26 o 
   9   6   5       53.24      118.14     79.47 o 
  10   6   5      323.66      363.09     54.99 o 
  11   6   5       18.33        6.74     89.46 o 
  12   6   5       88.46       79.01     27.79 o 
 -14   7   5      410.13      383.18    264.70 o 
 -13   7   5       20.37       33.98     97.95 o 
 -12   7   5      500.50      566.28    130.46 o 
 -11   7   5      989.09     1029.77    113.48 o 
 -10   7   5      200.91      225.25     99.27 o 
  -9   7   5      335.14      271.00     34.66 o 
  -8   7   5      969.19     1025.44     87.11 o 
  -7   7   5      123.99      161.91     20.88 o 
  -6   7   5     1294.43     1466.38     80.44 o 
  -5   7   5     1245.48     1462.18    119.11 o 
  -4   7   5     3118.16     3318.01    100.88 o 
  -3   7   5     4837.95     4826.26    125.47 o 
  -2   7   5     1219.79     1287.03     23.62 o 
  -1   7   5     4891.29     4637.11     66.25 o 
   0   7   5     4137.31     4004.75    122.26 o 
   1   7   5     1422.23     1515.70     92.73 o 
   2   7   5      612.14     1275.24    130.94 o 
   3   7   5     2665.31     2611.36    231.81 o 
   4   7   5     1211.53     1265.80    116.82 o 
   5   7   5     2674.60     2815.55     64.73 o 
   6   7   5      212.69      245.41     46.76 o 
   7   7   5       84.87       90.47     26.54 o 
   8   7   5     2008.64     1956.04     93.79 o 
   9   7   5      649.60      733.25     75.51 o 
  10   7   5      120.21      146.00    107.74 o 
  11   7   5      582.35      670.74    127.15 o 
 -14   8   5       12.96       31.97     99.47 o 
 -13   8   5       75.76       66.65      6.74 o 
 -12   8   5      866.37     1251.13    191.84 o 
 -11   8   5       34.38       93.21     52.25 o 
 -10   8   5      826.13      842.00    114.97 o 
  -9   8   5     3274.01     3422.19    103.59 o 
  -8   8   5       44.47       99.08     44.34 o 
  -7   8   5     4170.18     4070.27    137.43 o 
  -6   8   5     2351.96     2342.52    108.78 o 
  -5   8   5     1743.10     1918.31    149.52 o 
  -4   8   5    10538.19    10799.44    336.48 o 
  -3   8   5     1075.51     1209.70    111.14 o 
  -2   8   5     6562.25     6145.74     79.79 o 
  -1   8   5    10462.93     9982.08    150.08 o 
   0   8   5     8356.15     8232.62    205.92 o 
   1   8   5     7259.77     6994.08    239.88 o 
   2   8   5     1908.19     2186.91    102.06 o 
   3   8   5     5215.64     5280.38     84.98 o 
   4   8   5     1958.23     2353.87    108.38 o 
   5   8   5      593.26      593.78    182.34 o 
   6   8   5     4368.28     4067.45     88.71 o 
   7   8   5     1201.95     1296.77     56.36 o 
   8   8   5      118.99      154.65     89.85 o 
   9   8   5     1162.73     1141.60    160.79 o 
  10   8   5      287.28      349.10     59.81 o 
  11   8   5       81.37      120.16     92.07 o 
 -14   9   5       95.37      175.21     95.97 o 
 -13   9   5       35.51       12.68     65.75 o 
 -12   9   5      303.34      608.35    176.24 o 
 -11   9   5      142.23      151.85     73.90 o 
 -10   9   5      383.16      428.22     66.27 o 
  -9   9   5      446.28      472.58     76.51 o 
  -8   9   5       45.08       90.48    207.31 o 
  -7   9   5      379.71      384.88    117.52 o 
  -6   9   5      149.21      220.72    117.86 o 
  -5   9   5       64.96       95.38    108.14 o 
  -4   9   5       53.38      137.44     54.43 o 
  -3   9   5      166.70      211.12     79.89 o 
  -2   9   5     4580.77     4322.82     57.32 o 
  -1   9   5      433.79      411.06    116.08 o 
   0   9   5       74.18      194.47     22.73 o 
   1   9   5      390.02      451.12    102.34 o 
   2   9   5      247.03      274.35     81.42 o 
   3   9   5      311.11      335.48     78.00 o 
   4   9   5      115.65      183.54     83.75 o 
   5   9   5      532.62      460.58     41.64 o 
   6   9   5       34.46       84.11     41.64 o 
   7   9   5       70.15      100.55     47.67 o 
   8   9   5        4.76       21.15     12.05 o 
   9   9   5      150.72      225.98     50.87 o 
  10   9   5      264.79      226.99    101.40 o 
  11   9   5      338.78      290.15     37.60 o 
 -13  10   5       92.95       75.08    101.17 o 
 -12  10   5      560.44      770.39    207.67 o 
 -11  10   5      123.83      301.56    109.05 o 
 -10  10   5      939.92      911.80    134.69 o 
  -9  10   5     1539.49     1451.96     31.14 o 
  -8  10   5     1109.19     1070.21     77.09 o 
  -7  10   5     2909.17     2964.36     93.28 o 
  -6  10   5     1189.19     1409.50    174.46 o 
  -5  10   5     4446.73     4265.92    103.79 o 
  -4  10   5     4465.32     4403.26     92.10 o 
  -3  10   5      222.83      282.70    111.17 o 
  -2  10   5     1945.23     1753.57     23.48 o 
  -1  10   5     1167.49     1057.35    135.19 o 
   0  10   5     2142.52     2382.87    188.51 o 
   1  10   5     6115.77     5786.18     78.13 o 
   2  10   5      940.55     1068.02    119.14 o 
   3  10   5     1441.94     1271.27     67.51 o 
   4  10   5     5911.83     5613.02    101.39 o 
   5  10   5      271.50      302.92     61.71 o 
   6  10   5     1037.47      986.81     60.52 o 
   7  10   5     2279.15     2538.16    106.28 o 
   8  10   5       90.11      135.61     41.54 o 
   9  10   5      972.96     1119.66     96.11 o 
  10  10   5       36.24       38.64     12.83 o 
  11  10   5      381.61      527.15    111.79 o 
 -13  11   5      621.84      745.90    117.62 o 
 -12  11   5      172.36      168.11     48.44 o 
 -11  11   5     1050.13     1182.21     91.45 o 
 -10  11   5      146.60      181.24     14.72 o 
  -9  11   5      249.03      217.89     78.50 o 
  -8  11   5      740.25      708.65     45.90 o 
  -7  11   5      705.13      809.57    131.52 o 
  -6  11   5     5169.72     5222.42    154.55 o 
  -5  11   5     1649.72     1417.64     39.48 o 
  -4  11   5      676.43      687.06     15.30 o 
  -3  11   5     5646.46     5289.65    124.99 o 
  -2  11   5      679.15      821.61     89.76 o 
  -1  11   5     1841.63     1830.89     90.18 o 
   0  11   5     3909.15     3887.38     74.43 o 
   1  11   5        0.43      113.05     70.74 o 
   2  11   5     2676.10     2498.00    232.89 o 
   3  11   5     4529.87     4442.03     91.90 o 
   4  11   5     2014.26     1936.24     45.34 o 
   5  11   5     4466.45     4326.48     86.21 o 
   6  11   5       14.41       34.05     81.25 o 
   7  11   5      714.49      750.94    145.01 o 
   8  11   5      949.75     1088.30     61.10 o 
   9  11   5      178.57      252.17     69.71 o 
  10  11   5     1065.96      969.31     66.40 o 
 -12  12   5      111.16      208.78    106.44 o 
 -11  12   5        0.64       83.33    106.37 o 
 -10  12   5       60.02      145.84    182.48 o 
  -9  12   5      409.60      403.24    123.57 o 
  -8  12   5      165.73      144.27     58.04 o 
  -7  12   5       22.97      225.45    135.78 o 
  -6  12   5       42.51       70.24     45.57 o 
  -5  12   5       82.02       89.27     21.27 o 
  -4  12   5      443.09      573.95    156.07 o 
  -3  12   5       25.21       97.41     61.12 o 
  -2  12   5      832.23      879.72     67.93 o 
  -1  12   5      565.68      552.87     87.21 o 
   0  12   5       36.23      130.77    115.12 o 
   1  12   5      262.98      332.84     46.74 o 
   2  12   5      289.29      338.41    109.36 o 
   3  12   5       87.46      154.28     30.58 o 
   4  12   5       62.63       79.83     64.26 o 
   5  12   5      110.27      129.90     45.24 o 
   6  12   5       14.89       26.67      9.24 o 
   7  12   5      182.37      205.69     50.50 o 
   8  12   5       59.12       38.54     60.20 o 
   9  12   5        2.11       16.68     24.41 o 
  10  12   5        6.47       16.00     19.55 o 
 -12  13   5        4.19       30.92     19.55 o 
 -11  13   5     1080.79     1047.65    117.44 o 
 -10  13   5     1087.78     1092.15     73.28 o 
  -9  13   5      312.91      318.09     91.89 o 
  -8  13   5     2018.36     2251.31    112.78 o 
  -7  13   5        2.82       41.96     30.63 o 
  -6  13   5     2797.58     2916.23     78.35 o 
  -5  13   5     4020.74     3737.17    111.94 o 
  -4  13   5      109.74      123.53     58.51 o 
  -3  13   5     7717.77     7073.12    165.68 o 
  -2  13   5      776.33      792.75     58.77 o 
  -1  13   5     1760.75     2029.05     83.37 o 
   0  13   5     9342.01     8437.29    153.60 o 
   1  13   5       15.76       65.01     80.74 o 
   2  13   5     5710.42     5119.34    118.10 o 
   3  13   5     3533.05     3350.33     71.37 o 
   4  13   5      481.68      640.06     94.30 o 
   5  13   5     1678.60     1978.53    173.64 o 
   6  13   5       50.73      130.68    161.49 o 
   7  13   5      604.18      809.45     90.54 o 
   8  13   5     1042.27     1051.21     36.43 o 
   9  13   5       96.21      126.11     77.03 o 
 -11  14   5       23.76       86.29     69.85 o 
 -10  14   5       72.70       62.70      7.37 o 
  -9  14   5      408.38      734.43    106.92 o 
  -8  14   5       17.68       65.97    156.48 o 
  -7  14   5     2338.00     2045.67     62.14 o 
  -6  14   5      681.39      755.78     95.31 o 
  -5  14   5      831.20      716.18    192.23 o 
  -4  14   5     2416.22     2489.04     70.03 o 
  -3  14   5      171.06      315.93    207.94 o 
  -2  14   5     3646.92     3895.60    169.49 o 
  -1  14   5      329.33      446.95     33.10 o 
   0  14   5      154.07      269.84     66.60 o 
   1  14   5     2263.29     2128.92    178.46 o 
   2  14   5      515.49      574.84     42.44 o 
   3  14   5      865.06     1102.56    110.10 o 
   4  14   5     2204.80     2162.96    119.43 o 
   5  14   5      105.26      112.52     33.75 o 
   6  14   5      176.89      165.80     54.50 o 
   7  14   5      122.99      101.84     19.34 o 
   8  14   5      368.30      327.43     29.26 o 
   9  14   5      166.30      111.62     93.60 o 
 -11  15   5       83.76      210.85    211.65 o 
 -10  15   5      281.47      293.32     43.97 o 
  -9  15   5       21.69       44.13     42.70 o 
  -8  15   5      886.75      821.63     48.68 o 
  -7  15   5        0.69       16.46     41.35 o 
  -6  15   5      198.47      287.39    112.98 o 
  -5  15   5     1531.50     1552.83     60.53 o 
  -4  15   5        7.47       30.28     47.10 o 
  -3  15   5      309.96      329.02     43.50 o 
  -2  15   5       34.85       28.91     17.32 o 
  -1  15   5      160.06      199.07     41.53 o 
   0  15   5       50.37      163.32     36.81 o 
   1  15   5       25.44       84.93     85.99 o 
   2  15   5     1182.05     1188.14     98.31 o 
   3  15   5       62.76       82.32     95.11 o 
   4  15   5      192.73      198.05     63.67 o 
   5  15   5      769.27      782.98     23.18 o 
   6  15   5       30.63       39.36     21.37 o 
   7  15   5      348.77      301.91     58.97 o 
   8  15   5      223.44      208.53     82.03 o 
 -10  16   5      369.21      370.67     96.10 o 
  -9  16   5     2203.20     2642.80    189.30 o 
  -8  16   5       62.15       68.67     31.32 o 
  -7  16   5     2003.28     1847.42    137.75 o 
  -6  16   5      739.31      924.04    143.87 o 
  -5  16   5      257.79      320.74     99.80 o 
  -4  16   5     2825.49     2498.17     72.69 o 
  -3  16   5       52.44       53.70     39.59 o 
  -2  16   5     4843.70     4428.05    111.10 o 
  -1  16   5     2280.16     2606.38    129.46 o 
   0  16   5      160.30      165.94     46.17 o 
   1  16   5     1400.61     1722.46    145.26 o 
   2  16   5      222.68      344.13    129.03 o 
   3  16   5     3851.46     3542.19    123.28 o 
   4  16   5      559.52      597.36     54.04 o 
   5  16   5      115.31      113.35     59.65 o 
   6  16   5     1568.80     1443.92    198.51 o 
   7  16   5      523.73      499.10     39.74 o 
  -9  17   5      289.80      280.79    181.05 o 
  -8  17   5      468.54      434.09     38.06 o 
  -7  17   5       67.02       86.72     79.83 o 
  -6  17   5       16.82       12.53    162.60 o 
  -5  17   5       64.60       74.54     17.04 o 
  -4  17   5        6.40       63.65    132.50 o 
  -3  17   5      405.57      377.45    112.46 o 
  -2  17   5      143.91      182.36    156.45 o 
  -1  17   5      197.81      208.15     58.89 o 
   0  17   5      573.94      642.78     28.84 o 
   1  17   5       95.05      135.00    115.25 o 
   2  17   5      397.58      381.34    124.36 o 
   3  17   5       68.08      106.86    110.23 o 
   4  17   5        0.18       31.51    189.85 o 
   5  17   5      143.10      222.11     73.26 o 
   6  17   5      121.84      105.02     23.09 o 
  -8  18   5      142.95      185.74    117.55 o 
  -7  18   5      158.63      262.23    144.51 o 
  -6  18   5      594.78      513.54     93.07 o 
  -5  18   5      168.51      236.22    104.89 o 
  -4  18   5     1144.18     1523.15    198.21 o 
  -3  18   5       11.45      117.24    166.36 o 
  -2  18   5      910.88      795.39     84.90 o 
  -1  18   5      969.63      983.20    106.20 o 
   0  18   5      139.63      211.20     74.94 o 
   1  18   5     1001.95     1433.47    135.85 o 
   2  18   5        9.44       34.20     77.15 o 
   3  18   5     1063.93     1016.08    114.73 o 
   4  18   5      276.94      625.27    146.13 o 
   5  18   5      607.88      601.43     30.34 o 
  -7  19   5       21.35      286.51    171.22 o 
  -6  19   5      459.35      468.21     50.91 o 
  -5  19   5      313.31      310.22     53.32 o 
  -4  19   5      106.16      126.24    127.66 o 
  -3  19   5      799.68      934.01    181.73 o 
  -2  19   5       67.25      177.45     66.20 o 
  -1  19   5      248.77      347.96    167.57 o 
   0  19   5      276.71      667.52    162.74 o 
   1  19   5       68.14      148.91    135.34 o 
   2  19   5      721.77      696.66    155.69 o 
   3  19   5      494.53      487.15     28.11 o 
   4  19   5      124.08      101.55     30.52 o 
  -5  20   5       42.72       35.38     18.68 o 
  -4  20   5      116.44      167.00    142.40 o 
  -3  20   5       35.44       33.96     33.37 o 
  -2  20   5        6.24        5.78     11.55 o 
  -1  20   5       19.81       19.27     32.30 o 
   0  20   5       64.45       78.05    216.70 o 
   1  20   5      129.11       93.47    148.92 o 
   2  20   5       14.58       59.21    108.70 o 
 -15   0   6      165.48      402.45    449.02 o 
 -14   0   6      108.04      132.97    163.81 o 
 -13   0   6      699.34      718.82     34.05 o 
 -12   0   6     1147.98     1166.56     55.24 o 
 -11   0   6       87.57       64.56     26.98 o 
 -10   0   6     1453.33     1401.95    137.31 o 
  -9   0   6     3536.83     3355.97    289.16 o 
  -8   0   6     1067.35     1253.40    264.50 o 
  -7   0   6     7743.78     7422.22    153.69 o 
  -6   0   6        2.39       25.14     91.81 o 
  -5   0   6     8715.43     8462.82    128.64 o 
  -4   0   6    12916.78    13393.95    163.45 o 
  -3   0   6     3113.92     3271.12    126.78 o 
  -2   0   6    13722.73    13504.33    396.41 o 
  -1   0   6    18520.84    18151.59    473.26 o 
   0   0   6    45208.97    43803.26    265.63 o 
   1   0   6    14408.49    13395.19    203.20 o 
   2   0   6      179.91      231.85     74.14 o 
   3   0   6    34718.23    33092.80    171.77 o 
   4   0   6     6884.04     6518.11     91.22 o 
   5   0   6     5190.41     4940.37     98.89 o 
   6   0   6      603.11     1254.74    309.12 o 
   7   0   6       57.94       64.56     68.11 o 
   8   0   6     2537.96     2507.16    202.35 o 
   9   0   6     1920.15     1920.65     70.21 o 
  10   0   6       22.04       30.92     23.93 o 
  11   0   6     1588.62     1649.34    208.46 o 
  12   0   6       46.61      165.38    121.17 o 
 -15   1   6        1.60       31.10    104.02 o 
 -14   1   6      607.44      604.71    168.34 o 
 -13   1   6       27.33      101.03     45.13 o 
 -12   1   6      111.22      192.09    121.54 o 
 -11   1   6      483.08      518.83     81.21 o 
 -10   1   6        0.09       22.23     20.99 o 
  -9   1   6      232.75      269.16    102.39 o 
  -8   1   6      604.54      655.43     70.58 o 
  -7   1   6     1139.21     1103.67    152.21 o 
  -6   1   6     2492.76     2439.96     85.45 o 
  -5   1   6       43.93      103.07     49.41 o 
  -4   1   6      977.25     1177.73    112.88 o 
  -3   1   6     2575.93     2835.13     96.26 o 
  -2   1   6      219.84      285.59     84.64 o 
  -1   1   6     4237.97     4361.68     84.77 o 
   0   1   6      808.12      873.87     43.78 o 
   1   1   6      916.30     1040.95     44.35 o 
   2   1   6     4762.88     4655.00    107.63 o 
   3   1   6     1189.65     1186.04    106.80 o 
   4   1   6     1370.33     1352.72     65.36 o 
   5   1   6     1946.27     2046.58     73.31 o 
   6   1   6       14.74       87.61    130.46 o 
   7   1   6     1560.47     1390.17     74.15 o 
   8   1   6      135.00      226.75    126.25 o 
   9   1   6      101.15      196.48    175.32 o 
  10   1   6      375.00      379.35     75.09 o 
  11   1   6      277.08      317.33     51.17 o 
  12   1   6       49.73       70.24     40.03 o 
 -15   2   6       51.16      265.89    157.19 o 
 -14   2   6      493.60      805.54     95.19 o 
 -13   2   6        9.69        6.74     13.15 o 
 -12   2   6     1081.69      990.22    148.52 o 
 -11   2   6        4.82        2.89     94.75 o 
 -10   2   6     1064.91     1177.18     99.47 o 
  -9   2   6     3698.00     3488.75    155.23 o 
  -8   2   6      228.53      255.61    117.67 o 
  -7   2   6     6457.99     5989.90     93.25 o 
  -6   2   6     4062.21     4095.84    138.07 o 
  -5   2   6     4768.01     4354.47     95.54 o 
  -4   2   6     6782.21     6462.35     52.78 o 
  -3   2   6      146.02      459.45     85.01 o 
  -2   2   6    17517.93    16825.74    492.07 o 
  -1   2   6     5404.14     5108.20    109.96 o 
   0   2   6     6684.20     6701.06    100.88 o 
   1   2   6     2344.42     2482.31    178.95 o 
   2   2   6      216.54      280.31     43.22 o 
   3   2   6     4824.57     4617.94    103.27 o 
   4   2   6     1203.78     1262.94     55.40 o 
   5   2   6     1984.26     1961.38    212.73 o 
   6   2   6     1637.37     1561.64     95.92 o 
   7   2   6       27.19       61.96     68.29 o 
   8   2   6      970.09      963.01     55.42 o 
   9   2   6      598.67      826.49     75.64 o 
  10   2   6       17.03      134.55    140.57 o 
  11   2   6      212.22      224.85     99.11 o 
 -15   3   6       12.38       50.89    113.70 o 
 -14   3   6      744.60      728.59    198.08 o 
 -13   3   6      745.93      678.44    122.24 o 
 -12   3   6      476.86      522.20    203.78 o 
 -11   3   6     1470.48     1452.35     70.45 o 
 -10   3   6      270.22      283.32    168.55 o 
  -9   3   6     3197.14     3269.10    151.75 o 
  -8   3   6     5606.58     5411.02    193.13 o 
  -7   3   6      689.80      728.49     55.47 o 
  -6   3   6    13627.07    12994.12    494.93 o 
  -5   3   6      416.08      551.22     89.32 o 
  -4   3   6     2276.33     2437.53     88.02 o 
  -3   3   6    16576.28    17090.97    187.81 o 
  -2   3   6        9.25       48.21     19.17 o 
  -1   3   6    16090.63    15465.08    121.82 o 
   0   3   6     4098.91     4121.93     98.97 o 
   1   3   6       55.11       39.80     44.82 o 
   2   3   6     6417.83     6419.21    337.23 o 
   3   3   6     1519.38     1550.43    151.62 o 
   4   3   6     3269.41     3535.33    127.62 o 
   5   3   6     7485.46     6650.83    137.80 o 
   6   3   6       64.84      167.54    155.90 o 
   7   3   6     4339.25     4233.80     75.15 o 
   8   3   6     1837.58     1734.46    109.21 o 
   9   3   6      485.76      498.57     49.28 o 
  10   3   6     1081.04     1454.55    167.41 o 
  11   3   6       42.35      187.17    194.93 o 
 -15   4   6        7.40       95.10    267.73 o 
 -14   4   6      134.53      154.87    238.66 o 
 -13   4   6      303.57      424.26    131.05 o 
 -12   4   6        9.65       56.42     91.51 o 
 -11   4   6      434.65      456.95     87.49 o 
 -10   4   6       51.35      112.23     62.43 o 
  -9   4   6       63.87      154.99     47.39 o 
  -8   4   6      263.43      304.40     79.10 o 
  -7   4   6      315.55      352.47     64.46 o 
  -6   4   6     1068.55     1285.04     92.52 o 
  -5   4   6      317.21      425.79     82.99 o 
  -4   4   6      859.39     1056.00     67.26 o 
  -3   4   6       25.42       97.71     50.36 o 
  -2   4   6      902.00      982.77     71.89 o 
  -1   4   6      259.58      323.53     50.87 o 
   0   4   6      270.90      256.51     19.62 o 
   1   4   6      357.66      382.88     39.56 o 
   2   4   6      836.97      925.30     28.64 o 
   3   4   6      497.44      498.40     45.89 o 
   4   4   6     2192.37     2370.60    115.51 o 
   5   4   6     1186.78     1137.14     87.08 o 
   6   4   6       93.75      180.01    124.75 o 
   7   4   6      729.17     1023.71    134.27 o 
   8   4   6      195.67      160.62     45.29 o 
   9   4   6      169.87      190.32    141.95 o 
  10   4   6      142.56      219.85     48.62 o 
  11   4   6      139.95      126.65     59.66 o 
 -14   5   6      113.06      312.84    117.74 o 
 -13   5   6     1245.70     1355.10     90.39 o 
 -12   5   6      394.84      345.65    158.95 o 
 -11   5   6      297.96      293.56     32.48 o 
 -10   5   6      647.70      692.77    103.33 o 
  -9   5   6     3339.78     3279.43    131.33 o 
  -8   5   6     5692.77     5318.37     58.10 o 
  -7   5   6      998.59      994.39     21.20 o 
  -6   5   6     2846.32     2819.84    160.46 o 
  -5   5   6     1703.94     1516.46    275.93 o 
  -4   5   6      376.27      665.69     78.52 o 
  -3   5   6     9853.43     9329.89     89.18 o 
  -2   5   6     1398.45     1337.23     76.12 o 
  -1   5   6     5865.38     5740.19     72.45 o 
   0   5   6     4183.83     3989.58    102.21 o 
   1   5   6     1402.06     1654.59    108.65 o 
   2   5   6     5678.17     5555.53    204.19 o 
   3   5   6     1943.29     1879.89    116.92 o 
   4   5   6     3304.47     2890.90     60.84 o 
   5   5   6     4902.44     4733.84    110.83 o 
   6   5   6      785.75      831.70    101.20 o 
   7   5   6     2822.59     2718.61    134.81 o 
   8   5   6      365.18      412.27     86.31 o 
   9   5   6     1314.27     1504.87    145.94 o 
  10   5   6      257.12      230.13     40.99 o 
  11   5   6      142.67      138.19     28.45 o 
 -14   6   6        4.99       43.57    162.68 o 
 -13   6   6     1192.75     1054.28    156.37 o 
 -12   6   6      866.03      856.88    112.26 o 
 -11   6   6     1440.14     1530.26     64.17 o 
 -10   6   6      981.08     1017.91     83.09 o 
  -9   6   6      269.39      338.25     53.95 o 
  -8   6   6     1471.20     1772.57    113.61 o 
  -7   6   6     3284.54     3101.51    112.13 o 
  -6   6   6        0.68        2.42     22.08 o 
  -5   6   6     3280.84     3431.83     81.33 o 
  -4   6   6     2415.53     2280.94     48.45 o 
  -3   6   6      401.51      391.63     19.15 o 
  -2   6   6     8933.13     9303.66    404.63 o 
  -1   6   6      772.63      987.54     75.05 o 
   0   6   6     1653.17     1788.11    113.25 o 
   1   6   6     3292.91     3226.11     52.57 o 
   2   6   6       43.92       81.56     66.76 o 
   3   6   6     1387.06     1831.75    117.36 o 
   4   6   6     2988.67     3333.48    132.53 o 
   5   6   6      545.59      556.59     64.41 o 
   6   6   6     2409.08     2403.21    149.49 o 
   7   6   6      986.53      961.71     36.83 o 
   8   6   6       44.50       83.59    117.01 o 
   9   6   6     1350.71     1240.55     52.65 o 
  10   6   6        7.83       32.37     30.37 o 
  11   6   6      583.31      936.39    148.73 o 
 -14   7   6       56.93       90.60     96.75 o 
 -13   7   6       51.78       90.13     89.95 o 
 -12   7   6      197.19      179.35      9.59 o 
 -11   7   6       58.98       86.53    106.55 o 
 -10   7   6      610.93      760.34    151.12 o 
  -9   7   6     1104.61     1173.47     85.81 o 
  -8   7   6     1080.98     1325.62    155.40 o 
  -7   7   6      100.75      279.30    105.07 o 
  -6   7   6        4.54       13.86     29.95 o 
  -5   7   6      846.11      889.70     71.05 o 
  -4   7   6     1643.53     1487.86     52.18 o 
  -3   7   6       74.83      161.96     40.55 o 
  -2   7   6      256.92      293.33     54.50 o 
  -1   7   6       17.37       54.04    127.50 o 
   0   7   6       80.55       85.11     15.74 o 
   1   7   6     1106.46     1098.78     59.90 o 
   2   7   6     2386.41     2858.36    161.60 o 
   3   7   6       65.50       57.98     24.46 o 
   4   7   6     2245.05     2191.54    103.47 o 
   5   7   6       89.26       97.99     74.98 o 
   6   7   6      812.50     1224.60    134.93 o 
   7   7   6      295.74      325.22     89.64 o 
   8   7   6     1085.02      993.98     74.16 o 
   9   7   6     1818.30     1804.29     78.38 o 
  10   7   6       29.17      204.49    171.12 o 
  11   7   6       89.58      113.83     21.30 o 
 -14   8   6        1.70       75.74    157.25 o 
 -13   8   6      327.75      336.38    167.13 o 
 -12   8   6      701.20     1013.28    247.43 o 
 -11   8   6      219.32      330.38     67.67 o 
 -10   8   6      981.91      884.45     89.49 o 
  -9   8   6      333.43      550.35    104.51 o 
  -8   8   6       36.69       58.99     53.90 o 
  -7   8   6     2940.60     2896.28     86.15 o 
  -6   8   6      140.48      173.42    111.38 o 
  -5   8   6     3322.02     2949.69     84.32 o 
  -4   8   6     1318.72     1753.40    174.93 o 
  -3   8   6       42.69       49.66     23.62 o 
  -2   8   6     4340.81     4100.03    100.53 o 
  -1   8   6     1602.49     1811.34     77.75 o 
   0   8   6     4454.71     4482.56     74.12 o 
   1   8   6     3385.83     3177.27    235.60 o 
   2   8   6       51.51      132.55     39.43 o 
   3   8   6     2745.60     2627.81    130.42 o 
   4   8   6      420.43      472.86    110.39 o 
   5   8   6     1434.53     1319.76    116.82 o 
   6   8   6     1086.08     1077.72     56.87 o 
   7   8   6       18.93       35.98     74.54 o 
   8   8   6       61.56       40.24     10.53 o 
   9   8   6     1689.68     1838.42    117.80 o 
  10   8   6        8.05       48.36    161.69 o 
 -13   9   6       68.40       66.22    102.30 o 
 -12   9   6     1500.26     1479.54     67.80 o 
 -11   9   6      354.72      428.98     54.98 o 
 -10   9   6      984.58     1134.47    125.52 o 
  -9   9   6      288.89      267.82     52.40 o 
  -8   9   6      697.80      925.81    106.72 o 
  -7   9   6      698.74      802.19     55.74 o 
  -6   9   6      910.32      928.11    171.84 o 
  -5   9   6      228.97      380.23    102.89 o 
  -4   9   6      216.31      220.09     61.78 o 
  -3   9   6      478.51      584.98    111.12 o 
  -2   9   6      181.33      168.84     22.95 o 
  -1   9   6     2869.37     2886.13    193.76 o 
   0   9   6      130.45      151.33     26.05 o 
   1   9   6       85.29      174.75     56.70 o 
   2   9   6      813.08     1064.99    163.18 o 
   3   9   6     1912.65     2179.99    130.81 o 
   4   9   6       79.62      106.98     29.75 o 
   5   9   6     1356.62     1421.79     95.40 o 
   6   9   6      116.89      109.01     37.43 o 
   7   9   6      247.28      244.95     55.31 o 
   8   9   6      638.65      609.26     85.16 o 
   9   9   6      272.39      348.57    116.34 o 
  10   9   6      654.92      567.02     88.54 o 
 -13  10   6      480.34      633.38    135.66 o 
 -12  10   6       87.41      135.40     45.01 o 
 -11  10   6      494.36      440.28     66.45 o 
 -10  10   6       17.92       29.73    135.80 o 
  -9  10   6        4.32       65.25     69.69 o 
  -8  10   6      168.84      336.92    121.11 o 
  -7  10   6      562.55      741.96    153.70 o 
  -6  10   6      740.92      939.97     60.54 o 
  -5  10   6      113.03      163.26     38.80 o 
  -4  10   6     1803.49     1639.81     91.58 o 
  -3  10   6      174.70      264.16     97.83 o 
  -2  10   6      419.41      398.60     45.39 o 
  -1  10   6        2.31       52.08    141.29 o 
   0  10   6     1055.99     1202.59    109.23 o 
   1  10   6      185.49      166.24     48.54 o 
   2  10   6      873.38      808.75     36.83 o 
   3  10   6      946.22     1119.11     93.94 o 
   4  10   6      194.72      185.03     44.04 o 
   5  10   6      170.11      191.38     20.31 o 
   6  10   6       23.22       35.02    177.76 o 
   7  10   6      875.32      903.10     54.21 o 
   8  10   6      149.35      113.76     23.84 o 
   9  10   6      372.17      468.88     62.08 o 
  10  10   6      331.19      387.20    160.61 o 
 -13  11   6       22.27       70.38    108.50 o 
 -12  11   6      425.59      449.39     41.04 o 
 -11  11   6      436.06      404.70     77.00 o 
 -10  11   6       53.60       82.24     64.55 o 
  -9  11   6       23.90       33.72     37.63 o 
  -8  11   6      629.26      733.02     66.10 o 
  -7  11   6     1590.51     1450.52     93.31 o 
  -6  11   6     1455.38     1748.64    133.31 o 
  -5  11   6      978.95     1065.12    118.26 o 
  -4  11   6       24.60       53.71     77.28 o 
  -3  11   6      327.75      328.98     42.75 o 
  -2  11   6      237.59      306.85    139.70 o 
  -1  11   6      389.77      657.15     77.18 o 
   0  11   6      233.41      273.81     59.05 o 
   1  11   6       82.59      102.96     29.47 o 
   2  11   6      659.40      621.83     68.35 o 
   3  11   6     1304.34     1358.98     74.09 o 
   4  11   6      417.88      402.03     79.35 o 
   5  11   6      688.17      643.80     43.09 o 
   6  11   6      326.65      341.00    119.29 o 
   7  11   6       99.36      181.15     28.07 o 
   8  11   6      187.79      167.26     72.43 o 
   9  11   6       13.42       27.09    122.33 o 
 -12  12   6        4.68        3.85     86.00 o 
 -11  12   6     1088.50     1390.54    124.99 o 
 -10  12   6      465.70      431.52     28.65 o 
  -9  12   6      195.16      182.98     31.48 o 
  -8  12   6      465.06      513.16     72.63 o 
  -7  12   6      876.48      771.32     82.86 o 
  -6  12   6     2207.73     2038.27    121.29 o 
  -5  12   6      785.60      714.24     40.15 o 
  -4  12   6      174.52      182.54     80.31 o 
  -3  12   6       33.52       40.36    170.90 o 
  -2  12   6       44.08      219.29    162.02 o 
  -1  12   6       38.03      201.53    136.48 o 
   0  12   6      590.58      643.26     96.84 o 
   1  12   6       48.37      456.79    189.01 o 
   2  12   6     1774.74     1701.10     71.68 o 
   3  12   6       22.14       91.13     58.61 o 
   4  12   6      683.85      639.28     43.67 o 
   5  12   6      141.81      228.30     56.17 o 
   6  12   6      291.84      273.80     62.90 o 
   7  12   6     1212.59     1108.64    192.61 o 
   8  12   6      143.83      143.05     38.95 o 
   9  12   6     1589.99     1541.09     76.40 o 
 -12  13   6        3.92       25.04    200.33 o 
 -11  13   6       14.42       26.89    151.26 o 
 -10  13   6      218.84      371.34    169.66 o 
  -9  13   6       35.10      117.62     84.79 o 
  -8  13   6      419.49      395.48    138.11 o 
  -7  13   6        1.37        0.96     87.87 o 
  -6  13   6        2.99       78.41    120.53 o 
  -5  13   6       13.08       93.48     37.23 o 
  -4  13   6        2.73       67.64     99.03 o 
  -3  13   6       10.90       20.89    126.03 o 
  -2  13   6      122.29      143.66     58.42 o 
  -1  13   6       30.21       41.04     58.86 o 
   0  13   6      106.03      166.01     58.22 o 
   1  13   6       93.98       83.11     29.83 o 
   2  13   6       33.31       34.16     12.15 o 
   3  13   6      183.27      166.54     68.99 o 
   4  13   6        0.47       74.88    141.64 o 
   5  13   6       52.52       70.00      9.98 o 
   6  13   6       69.56       50.78      8.62 o 
   7  13   6       57.17       46.25     91.81 o 
   8  13   6       39.25       31.00     58.78 o 
 -11  14   6      934.09     1052.91    104.82 o 
 -10  14   6      204.12      250.77    113.37 o 
  -9  14   6      293.77      296.28    135.47 o 
  -8  14   6      190.10      282.43    111.50 o 
  -7  14   6       86.43       75.34     61.53 o 
  -6  14   6      205.68      144.30    145.68 o 
  -5  14   6       16.54       53.62    124.94 o 
  -4  14   6      318.90      309.14     26.84 o 
  -3  14   6      174.69      182.00     41.28 o 
  -2  14   6      886.45      877.83    220.91 o 
  -1  14   6      117.36      136.02     25.41 o 
   0  14   6      465.66      423.13    149.89 o 
   1  14   6      248.18      367.05     85.93 o 
   2  14   6      603.90      746.24     52.58 o 
   3  14   6      227.77      283.02     22.23 o 
   4  14   6      421.89      722.94    159.37 o 
   5  14   6      521.84      530.61     70.25 o 
   6  14   6      420.85      546.65    158.40 o 
   7  14   6      772.26      662.86     28.10 o 
   8  14   6       94.69      128.46     84.45 o 
 -10  15   6      250.72      262.59     52.58 o 
  -9  15   6      604.94      520.28     25.32 o 
  -8  15   6       11.35       59.68     47.03 o 
  -7  15   6      643.49      594.59     32.27 o 
  -6  15   6      131.52      196.93    129.66 o 
  -5  15   6      148.65      201.48     51.33 o 
  -4  15   6       19.00       52.62     90.00 o 
  -3  15   6      305.16      458.85    233.84 o 
  -2  15   6      801.84      698.18    112.57 o 
  -1  15   6      893.05      832.87    300.39 o 
   0  15   6      323.64      671.53    170.97 o 
   1  15   6      289.11      309.68     60.50 o 
   2  15   6       34.51       38.49     12.55 o 
   3  15   6      653.42      666.68     92.93 o 
   4  15   6       49.97       86.34    143.10 o 
   5  15   6      197.05      213.41     98.24 o 
   6  15   6      481.73      447.87     38.30 o 
   7  15   6       52.69       71.76     46.94 o 
  -9  16   6      147.34      189.19     74.82 o 
  -8  16   6        1.86      122.96    158.14 o 
  -7  16   6      538.04      630.46    235.10 o 
  -6  16   6       18.00       23.08     65.43 o 
  -5  16   6      394.63      448.76    132.12 o 
  -4  16   6      945.23      846.54     16.03 o 
  -3  16   6       95.73       80.94    112.57 o 
  -2  16   6      262.23      322.33    171.86 o 
  -1  16   6       23.29       95.15     51.09 o 
   0  16   6        7.97       61.35    122.21 o 
   1  16   6        4.85       14.99     52.07 o 
   2  16   6       64.07       89.73    147.31 o 
   3  16   6      571.50      764.09    181.20 o 
   4  16   6      111.95      118.97    120.38 o 
   5  16   6        5.96      101.03    159.86 o 
   6  16   6       47.38      108.90    126.27 o 
  -8  17   6       28.57       26.64    153.97 o 
  -7  17   6      143.13      114.00     43.08 o 
  -6  17   6       11.84       52.23     89.06 o 
  -5  17   6      322.74      285.48    140.81 o 
  -4  17   6      501.58      496.90    142.52 o 
  -3  17   6       35.54       31.80     94.61 o 
  -2  17   6       17.17      128.98     65.45 o 
  -1  17   6      130.23      114.10     57.80 o 
   0  17   6       35.21       45.56     40.87 o 
   1  17   6        8.08       13.02     54.36 o 
   2  17   6      145.60      167.73     83.41 o 
   3  17   6      305.81      349.67     67.52 o 
   4  17   6       85.80       90.05    210.82 o 
   5  17   6      117.44      165.54     58.60 o 
  -7  18   6      530.38      656.84    108.03 o 
  -6  18   6       31.71       25.05     16.49 o 
  -5  18   6      550.18      539.66    195.16 o 
  -4  18   6       26.88       26.02    125.04 o 
  -3  18   6      135.41      131.49     48.48 o 
  -2  18   6     1600.18     1723.29    192.36 o 
  -1  18   6       10.60       24.52    144.33 o 
   0  18   6      109.83       99.25    101.75 o 
   1  18   6      591.37      926.15    170.60 o 
   2  18   6       42.01      167.50    148.12 o 
   3  18   6      383.41      341.59    102.57 o 
   4  18   6      610.45      852.17    265.20 o 
  -5  19   6      246.19      332.64     71.18 o 
  -4  19   6        7.69       78.69    138.13 o 
  -3  19   6      698.77      732.26    203.13 o 
  -2  19   6       30.14       72.93     47.68 o 
  -1  19   6      886.39      833.50    115.95 o 
   0  19   6      315.75      287.14     95.04 o 
   1  19   6       82.30       58.78     21.62 o 
   2  19   6      239.31      308.87    104.77 o 
 -14   1   7      286.83      378.03    106.56 o 
 -13   1   7     1196.64     1404.78    214.39 o 
 -12   1   7      866.68      714.45    143.57 o 
 -11   1   7      338.01      438.72    192.30 o 
 -10   1   7     1160.24     1232.41    170.41 o 
  -9   1   7      342.37      393.50     77.87 o 
  -8   1   7       76.73       66.56     51.51 o 
  -7   1   7     2600.48     2435.81     78.36 o 
  -6   1   7       37.72       41.67     23.82 o 
  -5   1   7      157.22      258.68     37.07 o 
  -4   1   7      450.87      461.31     46.49 o 
  -3   1   7       29.40      126.42     61.86 o 
  -2   1   7      571.86      693.55     81.17 o 
  -1   1   7     2602.92     2649.79     57.08 o 
   0   1   7      250.16      275.01     47.70 o 
   1   1   7       82.66      142.55     94.44 o 
   2   1   7     2089.01     2233.40     77.73 o 
   3   1   7      625.51      570.39     57.54 o 
   4   1   7      101.24      154.18    102.30 o 
   5   1   7     1108.44     1110.36    258.45 o 
   6   1   7     1438.39     2062.76    188.14 o 
   7   1   7      243.77      207.98     72.54 o 
   8   1   7      765.75      941.82    114.10 o 
   9   1   7        1.50       77.40     61.51 o 
  10   1   7     1433.48     1469.36     61.30 o 
  11   1   7      642.38      672.13    150.94 o 
 -14   2   7     1029.03     1013.86    160.06 o 
 -13   2   7      395.28      513.30    184.03 o 
 -12   2   7      201.54      283.03    157.71 o 
 -11   2   7      749.87      775.99     53.40 o 
 -10   2   7     1115.24     1138.34     59.06 o 
  -9   2   7      775.39     1078.95    294.65 o 
  -8   2   7     1790.06     1709.35    255.73 o 
  -7   2   7     1157.00     1371.56     96.47 o 
  -6   2   7      921.50      879.31     60.99 o 
  -5   2   7     2256.51     2184.69     79.89 o 
  -4   2   7      649.63      598.84     61.65 o 
  -3   2   7       32.80       41.74     20.01 o 
  -2   2   7      140.94      345.63     34.78 o 
  -1   2   7     2650.10     2623.02    124.84 o 
   0   2   7      207.64      296.75    116.67 o 
   1   2   7      335.14      483.87    190.24 o 
   2   2   7      105.59       95.39     34.38 o 
   3   2   7     2398.53     2323.04     69.53 o 
   4   2   7      273.32      239.49     39.45 o 
   5   2   7       18.25       64.31     34.58 o 
   6   2   7     2875.71     2837.03     56.64 o 
   7   2   7      468.02      541.82    129.46 o 
   8   2   7       59.11       53.27     77.08 o 
   9   2   7     1477.06     1471.12     72.46 o 
  10   2   7       40.49       84.45    170.34 o 
  11   2   7      497.68      477.59     41.51 o 
 -14   3   7        7.00        8.73     20.00 o 
 -13   3   7      168.61      247.99    307.62 o 
 -12   3   7      131.19      158.07    113.70 o 
 -11   3   7      275.44      250.01     62.76 o 
 -10   3   7      819.23      809.79    183.46 o 
  -9   3   7      929.27     1318.62    182.05 o 
  -8   3   7      117.96      158.63     79.50 o 
  -7   3   7      160.60      157.21      7.05 o 
  -6   3   7     1783.98     1701.71     76.66 o 
  -5   3   7      538.95      904.39     95.56 o 
  -4   3   7      867.02      837.20     47.52 o 
  -3   3   7        6.81      120.71     95.10 o 
  -2   3   7      102.75      174.48     59.65 o 
  -1   3   7      443.52      372.15     94.88 o 
   0   3   7      516.81      529.67     50.28 o 
   1   3   7     1309.89     1296.46     69.49 o 
   2   3   7      755.68      914.62    162.09 o 
   3   3   7      462.44      467.88     37.41 o 
   4   3   7      597.86      608.19     50.81 o 
   5   3   7      176.58      163.92     34.04 o 
   6   3   7      297.26      298.47     58.42 o 
   7   3   7      240.04      183.08    158.65 o 
   8   3   7      246.05      248.74     93.01 o 
   9   3   7       80.76       88.60    143.66 o 
  10   3   7      168.65      181.16      3.21 o 
 -14   4   7      695.53      893.71    114.98 o 
 -13   4   7      570.07      513.83    190.34 o 
 -12   4   7       98.20       73.52     34.54 o 
 -11   4   7     2608.16     2369.36    124.62 o 
 -10   4   7      189.18      223.54    134.64 o 
  -9   4   7     1968.40     2103.62    157.89 o 
  -8   4   7       71.38      105.22     71.07 o 
  -7   4   7      104.60       82.34     56.97 o 
  -6   4   7       34.88       60.01     26.11 o 
  -5   4   7      637.98      856.17     96.56 o 
  -4   4   7      288.37      415.55    101.58 o 
  -3   4   7      140.22      208.69     34.86 o 
  -2   4   7     1701.52     1651.72     94.68 o 
  -1   4   7      353.28      454.03     57.27 o 
   0   4   7     1259.42     1142.79     49.78 o 
   1   4   7      603.32      680.54     59.14 o 
   2   4   7     2010.54     1887.93     54.35 o 
   3   4   7       47.26      127.53    134.07 o 
   4   4   7     2442.85     2280.00    129.22 o 
   5   4   7      205.33      221.41    138.31 o 
   6   4   7      725.11      714.46    104.66 o 
   7   4   7     1097.69     1126.40     78.51 o 
   8   4   7      454.29      435.18     13.67 o 
   9   4   7      660.46      630.41    158.30 o 
  10   4   7      133.76      177.69     84.26 o 
 -14   5   7      446.89      430.88     51.29 o 
 -13   5   7        1.41        0.96      8.24 o 
 -12   5   7      807.51      669.19     54.31 o 
 -11   5   7     1045.83     1401.05    203.93 o 
 -10   5   7        9.59       88.45     46.98 o 
  -9   5   7     2589.64     2420.87    140.42 o 
  -8   5   7      687.39      635.06     26.59 o 
  -7   5   7      357.30      593.89    207.55 o 
  -6   5   7     2004.42     2092.57     72.05 o 
  -5   5   7      695.76      659.24     45.24 o 
  -4   5   7     1228.30     1310.45     83.06 o 
  -3   5   7      669.84      725.42     81.64 o 
  -2   5   7     1311.93     1321.49     35.98 o 
  -1   5   7     4775.27     4786.12    117.36 o 
   0   5   7     1915.84     1862.68    226.66 o 
   1   5   7      695.50      652.42     47.35 o 
   2   5   7     1997.72     2360.63     93.67 o 
   3   5   7       91.09      151.66     92.67 o 
   4   5   7      337.51      506.07     86.32 o 
   5   5   7      332.88      308.97    110.98 o 
   6   5   7       77.09       77.95     24.83 o 
   7   5   7      587.68      533.31    137.60 o 
   8   5   7      897.19      772.03     46.28 o 
   9   5   7      717.13      796.61    145.62 o 
  10   5   7      335.55      551.07    180.24 o 
 -14   6   7      291.43      281.65    201.70 o 
 -13   6   7       20.85      132.04    247.38 o 
 -12   6   7      440.23      462.23     63.96 o 
 -11   6   7      721.45      760.11     50.91 o 
 -10   6   7      503.92      466.06     75.55 o 
  -9   6   7     3552.34     3161.29    148.58 o 
  -8   6   7       47.55      186.97    136.17 o 
  -7   6   7     2365.75     2471.92    112.44 o 
  -6   6   7      807.77      870.31     94.60 o 
  -5   6   7     3635.60     3704.86     72.82 o 
  -4   6   7     4363.98     3854.90     32.54 o 
  -3   6   7     1979.17     2024.55    144.36 o 
  -2   6   7     2015.25     2551.06    150.01 o 
  -1   6   7        0.37       64.96     52.68 o 
   0   6   7     2022.28     2212.54     99.23 o 
   1   6   7       32.41      326.50    166.76 o 
   2   6   7      582.71      686.31    115.06 o 
   3   6   7      549.73      608.17     22.61 o 
   4   6   7     1233.13     1301.82     84.37 o 
   5   6   7     1555.86     1655.93     61.42 o 
   6   6   7       77.53       82.67     14.36 o 
   7   6   7      980.25     1245.92    173.54 o 
   8   6   7       64.23       70.37     15.54 o 
   9   6   7     1050.79     1074.00    140.35 o 
  10   6   7        5.80       26.21     58.70 o 
 -14   7   7       57.91       77.31     59.41 o 
 -13   7   7      137.89      177.81    236.18 o 
 -12   7   7      690.55      706.73    136.39 o 
 -11   7   7       21.99       66.31    165.85 o 
 -10   7   7      755.33      805.47     25.87 o 
  -9   7   7      349.53      806.70    143.04 o 
  -8   7   7       47.24       93.26     31.67 o 
  -7   7   7     1757.69     1741.72    125.59 o 
  -6   7   7     1228.31     1384.36    177.14 o 
  -5   7   7      369.99      352.63     33.60 o 
  -4   7   7     1090.17     1165.90    151.74 o 
  -3   7   7     1382.06     1537.68     54.29 o 
  -2   7   7      466.23      457.23     78.48 o 
  -1   7   7     2088.13     2559.08     88.48 o 
   0   7   7      428.42      432.37    149.47 o 
   1   7   7      120.54      171.73     31.32 o 
   2   7   7     2614.37     2537.72     73.74 o 
   3   7   7      126.30      153.00     43.73 o 
   4   7   7     1922.02     2097.50    150.05 o 
   5   7   7      350.37      339.30     68.66 o 
   6   7   7       76.16      144.81     64.11 o 
   7   7   7     1769.67     1815.45     82.50 o 
   8   7   7     1699.28     1525.56     89.08 o 
   9   7   7       22.60       31.11     37.21 o 
  10   7   7       80.44       88.06     13.41 o 
 -13   8   7      261.64      329.19    171.18 o 
 -12   8   7      813.33      982.72    135.39 o 
 -11   8   7      289.84      389.86     62.63 o 
 -10   8   7     1714.03     1793.93     80.24 o 
  -9   8   7      481.42      446.03     19.41 o 
  -8   8   7     2031.72     1848.23     73.40 o 
  -7   8   7     5197.96     4822.91     82.68 o 
  -6   8   7        8.00       12.68    181.92 o 
  -5   8   7     3465.74     3248.41    130.86 o 
  -4   8   7     1655.00     1682.85     90.38 o 
  -3   8   7     3688.70     3398.62    213.27 o 
  -2   8   7    11042.85    10318.71    136.14 o 
  -1   8   7      135.78      103.54     90.44 o 
   0   8   7     5160.35     4757.49     69.32 o 
   1   8   7     1977.27     1984.75     98.38 o 
   2   8   7       34.38       88.06    148.30 o 
   3   8   7     5128.75     4598.08     95.96 o 
   4   8   7       57.76       55.22     26.15 o 
   5   8   7     2717.73     2770.39     86.94 o 
   6   8   7     1213.34     1376.59    103.36 o 
   7   8   7      113.55      149.54     38.99 o 
   8   8   7     1750.25     1748.00     66.13 o 
   9   8   7       48.12       56.69     18.13 o 
 -13   9   7      830.62      720.92    145.31 o 
 -12   9   7       15.85      169.23     67.77 o 
 -11   9   7      690.88      618.72     85.30 o 
 -10   9   7       10.04      103.06     68.63 o 
  -9   9   7      353.81      366.40     70.22 o 
  -8   9   7      262.27      423.54    145.02 o 
  -7   9   7       26.55       32.31     20.80 o 
  -6   9   7      706.51      694.34     63.16 o 
  -5   9   7      168.14      167.42     40.21 o 
  -4   9   7       86.36       73.31     47.29 o 
  -3   9   7      243.39      250.38     50.59 o 
  -2   9   7       14.31       26.61     31.05 o 
  -1   9   7      735.13      752.16     98.13 o 
   0   9   7       12.44       15.42     41.95 o 
   1   9   7      476.36      437.86     23.97 o 
   2   9   7       98.76      105.94     10.52 o 
   3   9   7       22.23       46.17     37.05 o 
   4   9   7       27.26       90.50     34.19 o 
   5   9   7       92.77      140.01    157.07 o 
   6   9   7      730.70     1023.06    118.85 o 
   7   9   7       11.16        9.88    101.65 o 
   8   9   7        9.47        8.17     10.71 o 
   9   9   7      603.92      563.60     29.37 o 
 -13  10   7      358.45      376.39     32.85 o 
 -12  10   7      290.88      235.76     34.44 o 
 -11  10   7      118.72      175.66    120.19 o 
 -10  10   7     1109.50      932.67     95.14 o 
  -9  10   7      112.65      141.30     76.88 o 
  -8  10   7     2564.61     2401.70    109.62 o 
  -7  10   7     1200.43     1389.63     80.30 o 
  -6  10   7      253.97      309.44     55.36 o 
  -5  10   7     3889.41     3613.33     67.65 o 
  -4  10   7     1152.24     1139.95     41.25 o 
  -3  10   7     2038.57     1944.93    125.65 o 
  -2  10   7     2835.12     2597.99     99.08 o 
  -1  10   7        1.73        9.81     12.06 o 
   0  10   7     5828.12     5527.17     91.83 o 
   1  10   7     2179.48     1948.85     64.76 o 
   2  10   7      243.89      305.82     87.61 o 
   3  10   7     4049.34     3747.16    151.74 o 
   4  10   7      129.47      141.23     96.49 o 
   5  10   7      474.39      431.87     39.97 o 
   6  10   7      750.11      731.93     41.78 o 
   7  10   7      185.12      163.36     21.64 o 
   8  10   7      408.10      355.80     30.04 o 
   9  10   7      454.83      463.41     24.39 o 
 -12  11   7      255.02      394.72    247.58 o 
 -11  11   7      513.23      500.38     93.81 o 
 -10  11   7       19.83       14.45     31.40 o 
  -9  11   7      712.29      987.87    121.43 o 
  -8  11   7      821.32      683.11    231.91 o 
  -7  11   7     1563.06     1516.03    116.87 o 
  -6  11   7     5861.94     5014.44    241.58 o 
  -5  11   7       19.22       89.97     86.73 o 
  -4  11   7     3203.54     2864.00    148.39 o 
  -3  11   7     5798.85     5431.68     83.49 o 
  -2  11   7       50.82      130.11    110.06 o 
  -1  11   7     5437.00     4887.79     76.98 o 
   0  11   7      319.72      284.64     42.17 o 
   1  11   7     2476.21     2428.10     76.19 o 
   2  11   7     5961.67     5619.79    129.06 o 
   3  11   7      109.71      147.93     38.16 o 
   4  11   7     3912.84     3622.19    120.24 o 
   5  11   7      353.66      340.73     37.02 o 
   6  11   7       93.11      119.51     28.21 o 
   7  11   7     1210.91     1094.88    148.46 o 
   8  11   7      331.85      306.87     77.51 o 
 -12  12   7        5.52       86.50    168.05 o 
 -11  12   7        3.19      147.46    148.47 o 
 -10  12   7      129.37      100.21     62.29 o 
  -9  12   7       13.58       45.75     54.33 o 
  -8  12   7        3.30       20.69     35.38 o 
  -7  12   7      270.50      275.10    109.79 o 
  -6  12   7       75.94       69.38    179.48 o 
  -5  12   7       18.09       17.34     37.85 o 
  -4  12   7      229.64      268.82    161.57 o 
  -3  12   7        1.14       61.69    126.41 o 
  -2  12   7      566.62      556.02    151.76 o 
  -1  12   7        6.02       44.19    130.19 o 
   0  12   7        3.18       22.80     26.40 o 
   1  12   7      126.50      126.46      8.59 o 
   2  12   7       53.35       90.02     61.65 o 
   3  12   7      352.10      409.24    105.22 o 
   4  12   7       25.43       55.54     25.51 o 
   5  12   7        0.78        6.87     15.44 o 
   6  12   7      127.78      135.14     74.74 o 
   7  12   7       31.72       38.30    219.09 o 
   8  12   7       19.40       38.01     53.99 o 
 -11  13   7     1773.32     1519.25    112.19 o 
 -10  13   7      362.53      349.14      2.78 o 
  -9  13   7     2324.24     2062.84    109.58 o 
  -8  13   7      416.39      354.84     38.40 o 
  -7  13   7      388.70      468.08    121.20 o 
  -6  13   7     2419.39     2474.53    160.13 o 
  -5  13   7      461.26      536.26    162.46 o 
  -4  13   7     3226.95     3112.24    102.77 o 
  -3  13   7     2326.42     2202.63    155.29 o 
  -2  13   7        5.77        4.82     85.69 o 
  -1  13   7     3501.55     3169.12    170.30 o 
   0  13   7     1260.29     1682.50    137.17 o 
   1  13   7     1728.99     1746.93     46.47 o 
   2  13   7     3328.00     3563.28    137.85 o 
   3  13   7       66.68       92.58    127.14 o 
   4  13   7     1965.92     1905.54     64.50 o 
   5  13   7      699.59      670.22     48.00 o 
   6  13   7       67.07      124.94     47.40 o 
   7  13   7      785.54      831.99     75.70 o 
 -10  14   7      710.50      966.38    206.73 o 
  -9  14   7      583.25      606.20    109.40 o 
  -8  14   7      524.30      820.87    104.86 o 
  -7  14   7     1365.64     1513.42    120.71 o 
  -6  14   7      104.42       97.33     35.13 o 
  -5  14   7     1368.55     1815.42    170.47 o 
  -4  14   7     1019.13     1120.10    119.44 o 
  -3  14   7     1854.76     2148.10    194.87 o 
  -2  14   7     1235.88     1257.87     69.10 o 
  -1  14   7       73.36       90.58     67.05 o 
   0  14   7      702.04      718.09    129.00 o 
   1  14   7     1130.65     1265.11    113.96 o 
   2  14   7       38.55      178.08     92.73 o 
   3  14   7     1800.89     1605.73    142.77 o 
   4  14   7      405.16      409.62     43.88 o 
   5  14   7       64.18      313.92    201.61 o 
   6  14   7      440.51      386.45     97.03 o 
  -9  15   7      446.21      508.16    109.10 o 
  -8  15   7      126.73      203.27     61.90 o 
  -7  15   7        9.14       47.42     52.26 o 
  -6  15   7      656.78     1124.94    167.22 o 
  -5  15   7      313.01      577.80     56.75 o 
  -4  15   7      359.26      373.90    202.35 o 
  -3  15   7       78.49      182.77    134.12 o 
  -2  15   7      235.82      145.50     60.39 o 
  -1  15   7      466.06      501.62    159.41 o 
   0  15   7       50.43       50.11     53.04 o 
   1  15   7      131.97      177.70     93.40 o 
   2  15   7      174.99      345.18    172.69 o 
   3  15   7       68.95      202.45    124.32 o 
   4  15   7      262.76      286.63    101.86 o 
   5  15   7      230.74      218.53     52.95 o 
   6  15   7       98.51       86.76     13.76 o 
  -8  16   7      925.93      979.15    136.08 o 
  -7  16   7     1857.68     1775.94     74.47 o 
  -6  16   7       15.81       46.14     17.89 o 
  -5  16   7     2486.92     2491.38    126.82 o 
  -4  16   7     2702.70     2475.77    116.88 o 
  -3  16   7     1778.06     1681.30    100.33 o 
  -2  16   7     2411.98     2472.17    161.18 o 
  -1  16   7       77.18       69.15    237.56 o 
   0  16   7     1504.52     1384.14    130.33 o 
   1  16   7     1756.94     1754.43     70.91 o 
   2  16   7      851.17      787.21     68.57 o 
   3  16   7     1003.83     1035.26     88.62 o 
   4  16   7      238.80      303.14    187.58 o 
   5  16   7      734.72      684.89     68.11 o 
  -7  17   7       16.66       69.90     66.43 o 
  -6  17   7       34.86       45.39     52.03 o 
  -5  17   7       77.06       80.94     49.60 o 
  -4  17   7      403.34      350.06     15.21 o 
  -3  17   7      312.18      260.62     42.82 o 
  -2  17   7        1.09        0.08     41.22 o 
  -1  17   7      436.04      571.14    122.66 o 
   0  17   7      392.10      434.15    222.38 o 
   1  17   7      149.02      141.27     56.16 o 
   2  17   7      247.19      185.60     44.85 o 
   3  17   7        1.55       61.23    212.70 o 
  -6  18   7        0.08        0.00     35.79 o 
  -5  18   7      834.97     1330.11    242.16 o 
  -4  18   7      340.71      367.01    144.78 o 
  -3  18   7      262.56      263.57    193.48 o 
  -2  18   7     1038.07     1222.20     92.12 o 
  -1  18   7       58.81       47.21    156.20 o 
   0  18   7      805.99     1156.57    125.65 o 
   1  18   7      159.86      103.10    133.51 o 
   2  18   7      424.03      458.94    177.31 o 
 -14   0   8       53.72      288.11    417.23 o 
 -13   0   8      546.58      991.51    336.29 o 
 -12   0   8      831.17      767.96    246.67 o 
 -11   0   8     1729.34     2044.69    294.53 o 
 -10   0   8     4045.32     3603.10    220.34 o 
  -9   0   8      428.89      529.67     95.13 o 
  -8   0   8     6540.09     6093.46    208.29 o 
  -7   0   8      848.30      865.62     74.57 o 
  -6   0   8     2124.60     2151.33    139.08 o 
  -5   0   8     5823.20     5563.29    179.31 o 
  -4   0   8       43.82       24.09    159.53 o 
  -3   0   8     5979.72     5833.24    173.72 o 
  -2   0   8    14534.20    13540.60    145.00 o 
  -1   0   8      889.52     1014.80    120.76 o 
   0   0   8    18266.83    17193.23    265.78 o 
   1   0   8     1751.87     1651.58     24.73 o 
   2   0   8     2718.45     2540.55    181.47 o 
   3   0   8     3176.08     3063.33    178.24 o 
   4   0   8       41.76       85.20    152.48 o 
   5   0   8     1231.47     1102.77     80.90 o 
   6   0   8      240.96      277.90    124.32 o 
   7   0   8      193.31      290.91     87.20 o 
   8   0   8     1633.14     1739.01    171.84 o 
   9   0   8      669.34      656.23    222.10 o 
  10   0   8      336.00      355.81    108.40 o 
 -14   1   8      167.57      257.07    321.74 o 
 -13   1   8       16.24      265.75    174.41 o 
 -12   1   8      535.87      536.59     72.75 o 
 -11   1   8      139.25      139.59     71.30 o 
 -10   1   8       56.37      188.73    157.35 o 
  -9   1   8      852.67      780.64     96.11 o 
  -8   1   8        3.92        6.85     28.08 o 
  -7   1   8     1626.90     1723.62    133.38 o 
  -6   1   8      385.35      282.78    215.63 o 
  -5   1   8     2139.15     2399.96     99.59 o 
  -4   1   8     2985.66     2962.82    132.03 o 
  -3   1   8      887.87     1029.37     73.60 o 
  -2   1   8      396.32      612.74     61.35 o 
  -1   1   8      798.21      978.57    110.63 o 
   0   1   8      240.60      399.32    110.07 o 
   1   1   8      142.21      282.98    104.90 o 
   2   1   8     2391.62     2379.38    132.40 o 
   3   1   8       68.42       99.18     20.80 o 
   4   1   8      751.80      874.32     41.86 o 
   5   1   8     1146.57     1069.00     86.58 o 
   6   1   8       44.67       66.04     65.29 o 
   7   1   8      277.83      352.88    104.17 o 
   8   1   8       62.31      179.03     50.30 o 
   9   1   8      193.45      605.78    121.05 o 
 -14   2   8       78.66      236.67    274.22 o 
 -13   2   8      518.66      543.07    101.75 o 
 -12   2   8       40.88      116.24     59.12 o 
 -11   2   8      269.41      223.23     33.69 o 
 -10   2   8      916.07     1294.64    147.32 o 
  -9   2   8       10.14        1.93    154.95 o 
  -8   2   8     1285.20     1176.13    258.80 o 
  -7   2   8     2732.25     2948.30    115.59 o 
  -6   2   8      254.47      243.51     39.39 o 
  -5   2   8     1745.54     2199.53    136.22 o 
  -4   2   8      698.16      665.83     37.73 o 
  -3   2   8     4228.65     4153.22     50.37 o 
  -2   2   8     2258.77     2230.87    161.97 o 
  -1   2   8      406.98      534.20     83.90 o 
   0   2   8     3561.01     3662.02     74.73 o 
   1   2   8       84.22      156.24     38.72 o 
   2   2   8      731.34      956.50     71.81 o 
   3   2   8     1240.52     1170.08     88.92 o 
   4   2   8      427.23      463.72    129.05 o 
   5   2   8     1094.45     1226.92     93.64 o 
   6   2   8       31.50      110.96    130.34 o 
   7   2   8      202.47      189.55     49.13 o 
   8   2   8      551.92      626.77    169.40 o 
   9   2   8       34.99      178.32    114.99 o 
 -14   3   8     1273.02     1364.27    153.53 o 
 -13   3   8       13.83       40.35     19.57 o 
 -12   3   8     1197.91     1058.71     72.13 o 
 -11   3   8      189.23      223.47    215.66 o 
 -10   3   8      125.12      127.01     69.62 o 
  -9   3   8     3214.36     2735.75     42.96 o 
  -8   3   8       81.27      136.97     58.30 o 
  -7   3   8     2494.53     2298.87     81.24 o 
  -6   3   8     2990.15     2674.25    131.33 o 
  -5   3   8      489.35      452.61     21.21 o 
  -4   3   8     4886.46     4299.94     41.38 o 
  -3   3   8     3823.87     3627.22     56.82 o 
  -2   3   8      690.62      670.72     45.60 o 
  -1   3   8     3125.21     3042.43     82.75 o 
   0   3   8       41.83      121.32    131.04 o 
   1   3   8     1333.36     1296.69     69.11 o 
   2   3   8     4438.45     4324.43     69.10 o 
   3   3   8      105.35      136.93     92.53 o 
   4   3   8     5141.95     4760.89    153.16 o 
   5   3   8      836.20     1134.35     88.48 o 
   6   3   8      659.00      787.49    172.62 o 
   7   3   8     1213.99     1108.52     91.95 o 
   8   3   8       66.60       96.11     61.89 o 
   9   3   8      380.33      452.37    201.29 o 
 -14   4   8      505.04      573.94     18.63 o 
 -13   4   8        6.02       31.85     65.75 o 
 -12   4   8       37.94       83.83    168.34 o 
 -11   4   8      444.16      384.46     17.19 o 
 -10   4   8      402.72      410.20     99.01 o 
  -9   4   8        7.30       43.24     81.05 o 
  -8   4   8      132.44      260.53    181.26 o 
  -7   4   8      203.18      306.14     91.92 o 
  -6   4   8      248.75      409.38     96.58 o 
  -5   4   8        8.26       56.61     57.68 o 
  -4   4   8        8.77      104.82     74.54 o 
  -3   4   8       25.22      144.30    165.19 o 
  -2   4   8      202.10      174.11     19.28 o 
  -1   4   8      193.24      376.56     90.47 o 
   0   4   8      792.33      807.20     28.20 o 
   1   4   8     1178.90     1165.14    122.74 o 
   2   4   8       55.65      104.34     36.33 o 
   3   4   8      261.97      277.83     59.39 o 
   4   4   8      145.02      163.56     37.62 o 
   5   4   8      119.88      292.29    172.27 o 
   6   4   8      296.37      299.54     43.20 o 
   7   4   8       45.97      106.53    113.24 o 
   8   4   8       19.63       92.01     50.97 o 
   9   4   8       71.09      128.83    137.51 o 
 -13   5   8       23.76       22.11     28.39 o 
 -12   5   8      804.27     1048.96    111.83 o 
 -11   5   8      227.72      201.71    145.84 o 
 -10   5   8        6.80       13.76     54.87 o 
  -9   5   8     2991.16     3054.17    111.64 o 
  -8   5   8      800.79      739.00    198.28 o 
  -7   5   8     1464.04     1536.93    151.12 o 
  -6   5   8     1884.94     2108.59    113.44 o 
  -5   5   8       20.15       33.69     17.62 o 
  -4   5   8     2241.09     2218.58    119.99 o 
  -3   5   8      235.23      329.61     89.49 o 
  -2   5   8     2352.67     2365.66    126.68 o 
  -1   5   8     1620.24     1543.75    174.57 o 
   0   5   8       80.61      141.61    131.51 o 
   1   5   8      634.15      694.16    152.04 o 
   2   5   8     1479.52     1461.05    141.69 o 
   3   5   8        4.19       60.95     39.92 o 
   4   5   8     1800.45     1946.56     68.57 o 
   5   5   8        7.63       19.40     31.36 o 
   6   5   8      897.19      872.23     41.18 o 
   7   5   8      759.22      725.00     54.50 o 
   8   5   8      158.86      169.68    217.06 o 
   9   5   8      218.47      209.85     28.99 o 
 -13   6   8      855.43      857.93     45.96 o 
 -12   6   8        7.21       17.61    103.17 o 
 -11   6   8      478.26      359.16    182.05 o 
 -10   6   8      128.33      157.06     65.44 o 
  -9   6   8      128.76      123.75     48.28 o 
  -8   6   8     2444.13     2321.23     56.20 o 
  -7   6   8     1819.91     2067.70    102.11 o 
  -6   6   8     1324.23     1523.75     77.83 o 
  -5   6   8      526.47      543.35     65.99 o 
  -4   6   8     1387.97     1294.09    156.80 o 
  -3   6   8     2780.47     2614.17    135.14 o 
  -2   6   8      735.47      928.74     49.86 o 
  -1   6   8      287.51      378.89    110.13 o 
   0   6   8     1974.53     2035.81    144.92 o 
   1   6   8      427.39      481.68    107.29 o 
   2   6   8       28.42      213.51    133.25 o 
   3   6   8     1801.72     1715.16     72.28 o 
   4   6   8       79.70      116.93     32.39 o 
   5   6   8      757.96      921.31    119.93 o 
   6   6   8     1429.45     1272.42     41.31 o 
   7   6   8        4.41       29.15    109.37 o 
   8   6   8      826.40      700.56     68.20 o 
   9   6   8      484.21      389.04     50.74 o 
 -13   7   8      318.29      295.12     64.79 o 
 -12   7   8       16.70       11.56    126.93 o 
 -11   7   8       38.64       74.84     40.49 o 
 -10   7   8      360.28      578.88    127.69 o 
  -9   7   8      152.17      212.29     46.28 o 
  -8   7   8      848.15      957.33    162.31 o 
  -7   7   8       37.05       44.32     93.72 o 
  -6   7   8       10.23       78.35    154.88 o 
  -5   7   8       75.10      119.53     86.05 o 
  -4   7   8      250.74      321.73    137.32 o 
  -3   7   8        0.48       35.80     64.58 o 
  -2   7   8       48.11      324.30    128.61 o 
  -1   7   8      168.23      321.99     86.90 o 
   0   7   8        4.96       31.32     51.63 o 
   1   7   8        0.82       17.86     39.40 o 
   2   7   8      417.21      408.21     26.92 o 
   3   7   8      233.94      406.36    115.68 o 
   4   7   8      292.24      308.95     63.06 o 
   5   7   8       14.41        8.77    172.89 o 
   6   7   8       79.67      101.60     86.73 o 
   7   7   8       33.76      222.78    186.87 o 
   8   7   8      311.06      289.40     28.62 o 
   9   7   8        0.64        1.01      7.70 o 
 -13   8   8      680.43      677.75    152.10 o 
 -12   8   8      136.96      239.64    129.30 o 
 -11   8   8      209.54      306.87    173.69 o 
 -10   8   8     1503.38     1686.79    102.41 o 
  -9   8   8       78.34      144.66     58.60 o 
  -8   8   8     2038.21     2106.40    133.27 o 
  -7   8   8      119.63      229.64    104.73 o 
  -6   8   8     1116.25     1124.90    127.89 o 
  -5   8   8     1991.93     2164.20    200.75 o 
  -4   8   8      119.11      122.70     30.36 o 
  -3   8   8      274.56      316.05    167.54 o 
  -2   8   8     3556.03     3425.31    104.96 o 
  -1   8   8      160.15      191.93     47.93 o 
   0   8   8     2024.78     1698.37    118.01 o 
   1   8   8       66.81       83.56     57.12 o 
   2   8   8     1653.22     1529.26    149.52 o 
   3   8   8      790.44      787.57     62.21 o 
   4   8   8       43.39       41.69     26.13 o 
   5   8   8      210.26      347.88     37.08 o 
   6   8   8      114.93      151.91    128.83 o 
   7   8   8      237.24      223.51     98.19 o 
   8   8   8      283.84      242.53    138.47 o 
 -12   9   8     1233.20     1371.88    101.99 o 
 -11   9   8        2.58       47.92     52.66 o 
 -10   9   8      388.75      384.23    100.43 o 
  -9   9   8      178.77      224.72     80.79 o 
  -8   9   8       27.43       52.65     69.11 o 
  -7   9   8     1595.04     1719.00    173.43 o 
  -6   9   8      144.41      201.44    153.15 o 
  -5   9   8        6.87       91.66    248.67 o 
  -4   9   8      525.69      770.87    153.94 o 
  -3   9   8      603.31      693.59    170.69 o 
  -2   9   8     2117.35     1937.30     34.25 o 
  -1   9   8     1639.62     2051.28    127.62 o 
   0   9   8      547.72      730.53     85.41 o 
   1   9   8      194.80      396.62     66.64 o 
   2   9   8     2040.12     1990.54    112.31 o 
   3   9   8      126.59      171.73    124.20 o 
   4   9   8      927.55     1013.47     85.46 o 
   5   9   8      584.68      741.13    116.31 o 
   6   9   8       32.76       48.56     55.36 o 
   7   9   8      382.74      778.00    169.56 o 
   8   9   8      183.28      144.76     11.66 o 
 -12  10   8      689.57      798.30    153.19 o 
 -11  10   8       90.84      109.32     34.60 o 
 -10  10   8       97.00      103.70    104.31 o 
  -9  10   8      164.15      166.71     67.31 o 
  -8  10   8      389.98      348.14     64.07 o 
  -7  10   8      201.77      252.99     52.51 o 
  -6  10   8       19.83        6.74     77.94 o 
  -5  10   8      722.94      846.79    153.23 o 
  -4  10   8      143.00      173.63     69.53 o 
  -3  10   8      106.93       97.18     65.40 o 
  -2  10   8       24.66      158.41    162.77 o 
  -1  10   8      100.61      120.66     23.37 o 
   0  10   8       11.51       36.29     57.81 o 
   1  10   8      417.99      396.06     39.27 o 
   2  10   8      222.41      238.37    145.10 o 
   3  10   8       75.04      158.90     46.33 o 
   4  10   8       42.05       39.16     11.10 o 
   5  10   8        0.44       22.38    119.28 o 
   6  10   8      297.53      321.90     97.36 o 
   7  10   8        3.83        3.98    107.37 o 
 -11  11   8        1.11        3.19     58.26 o 
 -10  11   8      110.63      179.51    206.69 o 
  -9  11   8      101.67      125.34     41.81 o 
  -8  11   8      147.29      114.54     51.41 o 
  -7  11   8     1040.91     1322.43    141.33 o 
  -6  11   8       79.15      185.67     78.69 o 
  -5  11   8        8.45        1.93     53.41 o 
  -4  11   8      299.68      388.64    137.10 o 
  -3  11   8      315.53      257.16     13.45 o 
  -2  11   8      162.20      199.66    143.89 o 
  -1  11   8      406.59      342.41     39.52 o 
   0  11   8       30.94       14.99     27.73 o 
   1  11   8      197.41      193.45     66.79 o 
   2  11   8      502.12      538.22     56.77 o 
   3  11   8       61.62      119.64     58.02 o 
   4  11   8      405.31      385.74     39.32 o 
   5  11   8      246.56      288.21     69.18 o 
   6  11   8      132.20      121.41     93.26 o 
   7  11   8      126.35       90.08     28.28 o 
 -11  12   8      447.59      374.76     29.01 o 
 -10  12   8        6.05      134.32    233.13 o 
  -9  12   8       93.03       86.65     57.95 o 
  -8  12   8     1159.72     1149.82    125.88 o 
  -7  12   8      217.47      242.33     49.02 o 
  -6  12   8      431.04      529.21    129.82 o 
  -5  12   8      211.82      204.11     34.40 o 
  -4  12   8       13.79        7.71    213.05 o 
  -3  12   8       64.58       94.83    162.10 o 
  -2  12   8      876.51     1034.01    200.44 o 
  -1  12   8        1.19       66.16    105.22 o 
   0  12   8       78.69       84.51     67.08 o 
   1  12   8      571.34      551.84     94.07 o 
   2  12   8       88.41       96.36     84.14 o 
   3  12   8      704.46      881.25     90.01 o 
   4  12   8      265.90      352.94    115.47 o 
   5  12   8      194.36      168.63     23.74 o 
   6  12   8     1180.94     1022.05    155.45 o 
 -10  13   8       27.83       67.70     34.15 o 
  -9  13   8       82.94       90.24     81.67 o 
  -8  13   8        9.08       22.62      9.42 o 
  -7  13   8        2.68       12.62     28.71 o 
  -6  13   8       33.52       91.03     34.55 o 
  -5  13   8        8.46       55.03     25.01 o 
  -4  13   8      123.20      138.30     83.44 o 
  -3  13   8      167.85      174.39    120.51 o 
  -2  13   8        7.59      208.64    158.09 o 
  -1  13   8      253.79      593.89    207.81 o 
   0  13   8      161.54      183.19    124.37 o 
   1  13   8       87.71      100.69     41.22 o 
   2  13   8      164.81      165.71     48.31 o 
   3  13   8      210.10      230.29    123.37 o 
   4  13   8        1.83      110.36    103.64 o 
   5  13   8        2.18       14.48     27.63 o 
   6  13   8        0.99       33.03    158.48 o 
  -9  14   8      153.18      151.01     27.04 o 
  -8  14   8       11.52        8.67     98.14 o 
  -7  14   8       10.98       14.45     51.03 o 
  -6  14   8      415.85      466.64     42.08 o 
  -5  14   8        9.64       73.03    126.39 o 
  -4  14   8       12.43       14.98     28.97 o 
  -3  14   8       60.14      142.94     94.44 o 
  -2  14   8       60.27      187.91    110.41 o 
  -1  14   8       62.82       72.80    136.46 o 
   0  14   8       12.88       21.59     78.01 o 
   1  14   8      201.34      295.57    152.08 o 
   2  14   8      267.22      407.96    156.88 o 
   3  14   8      206.80      221.67     49.18 o 
   4  14   8      166.24      153.31     53.65 o 
   5  14   8       54.40       59.49     52.36 o 
  -8  15   8        1.51        0.96     13.79 o 
  -7  15   8      200.20      234.39    131.96 o 
  -6  15   8       18.56       54.72     36.06 o 
  -5  15   8       81.42       80.87     66.14 o 
  -4  15   8      482.75      545.46     31.85 o 
  -3  15   8      252.95      224.05     19.20 o 
  -2  15   8       86.76      119.92    176.10 o 
  -1  15   8      467.67      416.41    118.97 o 
   0  15   8       17.84       29.91     57.95 o 
   1  15   8      290.49      220.66     42.74 o 
   2  15   8      205.03      365.28     66.46 o 
   3  15   8       46.73      103.44     91.76 o 
   4  15   8      571.79      515.80     25.41 o 
  -7  16   8       38.88      159.79    102.68 o 
  -6  16   8      233.06      318.33     83.60 o 
  -5  16   8      396.98      456.67    182.77 o 
  -4  16   8        8.03       78.02    192.64 o 
  -3  16   8       79.86       69.38     59.96 o 
  -2  16   8        2.60        1.93     36.63 o 
  -1  16   8      116.16       85.76    151.54 o 
   0  16   8      114.53      200.28    110.70 o 
   1  16   8       32.41       37.06     30.59 o 
   2  16   8      146.77      154.29     37.88 o 
   3  16   8      150.85      298.39    108.91 o 
  -5  17   8       56.92       31.80     52.52 o 
  -4  17   8      119.83      108.69     29.99 o 
  -3  17   8       15.22       50.69     71.22 o 
  -2  17   8      290.37      335.09     50.40 o 
  -1  17   8      354.30      348.80     29.60 o 
   0  17   8       22.01       27.05    109.73 o 
   1  17   8       91.66       85.76     13.79 o 
 -13   1   9      697.74     1141.72    287.42 o 
 -12   1   9      179.60      225.12    106.65 o 
 -11   1   9        6.40        1.93     34.50 o 
 -10   1   9     1502.38     1434.16     58.95 o 
  -9   1   9      487.71      410.33     85.45 o 
  -8   1   9       47.28       53.73     36.64 o 
  -7   1   9      942.70     1180.72    107.87 o 
  -6   1   9        5.37       21.80     87.11 o 
  -5   1   9     1558.51     1668.22    128.07 o 
  -4   1   9     1894.48     1732.30     49.39 o 
  -3   1   9      383.32      391.82     26.14 o 
  -2   1   9     1098.95     1297.26     92.67 o 
  -1   1   9       57.44      242.41     93.23 o 
   0   1   9      291.75      470.60    111.92 o 
   1   1   9     1187.11     1091.51     73.45 o 
   2   1   9      227.25      188.27    102.83 o 
   3   1   9       10.56      165.43    179.27 o 
   4   1   9      208.28      241.18    203.98 o 
   5   1   9     1317.68     1651.15    119.96 o 
   6   1   9      125.48      119.65     23.23 o 
   7   1   9      858.84      769.91    200.36 o 
   8   1   9      236.05      269.92     47.66 o 
 -13   2   9      213.35      203.50     99.89 o 
 -12   2   9      168.61      509.17    198.98 o 
 -11   2   9      681.94      569.71    158.03 o 
 -10   2   9      241.49      243.09     58.68 o 
  -9   2   9     2266.62     2152.12    156.75 o 
  -8   2   9      681.49     1001.98    122.46 o 
  -7   2   9        9.38       73.25    118.79 o 
  -6   2   9      510.14      502.17    140.59 o 
  -5   2   9     2659.42     2350.38    118.90 o 
  -4   2   9        6.28       53.58    118.09 o 
  -3   2   9      379.72      566.17    149.09 o 
  -2   2   9     1055.75     1127.07     52.98 o 
  -1   2   9      150.53      162.39     74.92 o 
   0   2   9     2327.88     2391.40    128.33 o 
   1   2   9      135.16      258.71    165.07 o 
   2   2   9      733.96      749.77    102.28 o 
   3   2   9     1495.52     1381.83     88.85 o 
   4   2   9       34.64      104.12    103.19 o 
   5   2   9      645.26      717.31    128.76 o 
   6   2   9      621.81      727.05    166.66 o 
   7   2   9       57.20      117.19    116.80 o 
   8   2   9      682.35      748.68     55.04 o 
 -13   3   9       13.71       37.71    212.76 o 
 -12   3   9      102.21      110.06    198.09 o 
 -11   3   9      239.47      429.20    119.79 o 
 -10   3   9      100.83       90.09     35.47 o 
  -9   3   9      163.27      172.42     55.28 o 
  -8   3   9       12.28       60.72    100.00 o 
  -7   3   9       49.51       61.87     62.05 o 
  -6   3   9      293.11      308.60     68.46 o 
  -5   3   9      309.51      338.60     29.37 o 
  -4   3   9      106.41      117.15     23.94 o 
  -3   3   9      251.89      346.91     80.12 o 
  -2   3   9       17.31       45.76     34.16 o 
  -1   3   9      480.56      476.93     72.94 o 
   0   3   9        4.89      164.95    144.56 o 
   1   3   9       30.09       67.78     60.63 o 
   2   3   9      144.46      191.09     69.64 o 
   3   3   9       12.69      120.85    143.64 o 
   4   3   9        0.93       24.83    179.65 o 
   5   3   9        0.94       23.64     33.70 o 
   6   3   9      283.33      253.40     57.12 o 
   7   3   9        0.73       37.84     50.28 o 
   8   3   9        6.09       22.71    165.62 o 
 -13   4   9      146.27      151.04    310.07 o 
 -12   4   9      225.07      352.07    196.71 o 
 -11   4   9     1346.33     1591.08    138.53 o 
 -10   4   9      433.39      523.71    176.31 o 
  -9   4   9      202.94      207.90     27.91 o 
  -8   4   9      433.65      380.34     39.44 o 
  -7   4   9      311.02      302.12     39.85 o 
  -6   4   9      164.60      207.66     39.02 o 
  -5   4   9      351.81      395.23     27.47 o 
  -4   4   9      234.01      263.08     67.35 o 
  -3   4   9      649.29      732.81     81.15 o 
  -2   4   9       29.41      105.37     41.99 o 
  -1   4   9      398.85      346.73     77.81 o 
   0   4   9      472.21      790.14    117.89 o 
   1   4   9     1515.66     1476.35    207.51 o 
   2   4   9      287.07      236.19     40.58 o 
   3   4   9     2082.02     2368.32     61.83 o 
   4   4   9       19.63      132.88     64.15 o 
   5   4   9      250.73      240.57    100.30 o 
   6   4   9      702.14      788.26    152.78 o 
   7   4   9      135.37      131.98    106.71 o 
   8   4   9      880.55     1056.16     94.27 o 
 -13   5   9      380.05      464.48    172.37 o 
 -12   5   9      401.86      396.77     46.80 o 
 -11   5   9      141.92      171.55     38.92 o 
 -10   5   9     1114.13     1375.22    109.77 o 
  -9   5   9      729.77     1022.96    173.45 o 
  -8   5   9       59.78      102.30     45.66 o 
  -7   5   9      551.84      691.97    117.20 o 
  -6   5   9       85.64      153.77     40.95 o 
  -5   5   9      635.18      603.83     77.49 o 
  -4   5   9      592.80      645.63    146.12 o 
  -3   5   9       79.83      134.13    172.01 o 
  -2   5   9     2103.02     1949.06     45.22 o 
  -1   5   9     1959.55     2218.05     97.87 o 
   0   5   9        9.32       14.69     41.96 o 
   1   5   9     1293.44     1546.16    123.12 o 
   2   5   9      519.40      587.73    153.65 o 
   3   5   9      588.03      549.12     62.90 o 
   4   5   9      622.55      562.50     30.01 o 
   5   5   9        5.89       65.82     57.64 o 
   6   5   9      668.78      608.66     61.29 o 
   7   5   9      811.81      693.52    160.29 o 
   8   5   9       53.51       84.79     93.11 o 
 -12   6   9       23.86       63.28     44.06 o 
 -11   6   9      202.07      217.82    155.72 o 
 -10   6   9       28.53      172.95    129.10 o 
  -9   6   9      143.19      352.02    192.96 o 
  -8   6   9       97.76      272.96    130.76 o 
  -7   6   9      304.81      422.20     62.64 o 
  -6   6   9       37.39       65.28     37.64 o 
  -5   6   9      655.87      691.86    124.33 o 
  -4   6   9       12.54       41.61     66.21 o 
  -3   6   9       30.30       48.35    103.57 o 
  -2   6   9       60.87       63.44     36.47 o 
  -1   6   9      175.45      260.26     50.74 o 
   0   6   9      111.58      176.51     93.13 o 
   1   6   9      340.78      283.92    141.70 o 
   2   6   9      160.36      181.57     31.57 o 
   3   6   9       19.84       33.46     56.60 o 
   4   6   9      595.68      585.99    177.38 o 
   5   6   9      213.32      160.31     71.98 o 
   6   6   9      386.49      411.37     31.20 o 
   7   6   9      193.16      183.03     52.29 o 
 -12   7   9      208.13      261.05    209.15 o 
 -11   7   9      149.92      166.58     38.89 o 
 -10   7   9      309.94      530.93    143.70 o 
  -9   7   9      736.67      922.02    261.97 o 
  -8   7   9      253.57      271.34    138.22 o 
  -7   7   9     2764.45     2713.10     84.02 o 
  -6   7   9      556.32      515.19     14.28 o 
  -5   7   9      143.12      154.99    176.02 o 
  -4   7   9     2087.66     1995.45    237.68 o 
  -3   7   9       11.02       84.26     95.24 o 
  -2   7   9     2940.27     3017.09    106.52 o 
  -1   7   9      731.89      669.74    102.12 o 
   0   7   9        4.70       44.27     55.82 o 
   1   7   9      833.52      863.38     88.22 o 
   2   7   9      856.86      806.61     82.42 o 
   3   7   9      775.55      768.34     93.37 o 
   4   7   9      686.42      617.93    143.17 o 
   5   7   9      366.02      395.73     63.05 o 
   6   7   9       76.56      225.67    160.18 o 
   7   7   9     1629.00     1310.24    128.80 o 
 -12   8   9       13.78        3.85     23.33 o 
 -11   8   9      186.76      171.34     44.17 o 
 -10   8   9      109.26      171.06    105.97 o 
  -9   8   9       33.67       55.34     43.25 o 
  -8   8   9     2493.87     2461.24    116.59 o 
  -7   8   9       49.57       86.45     35.82 o 
  -6   8   9     1199.97     1112.75     47.81 o 
  -5   8   9     2864.17     2683.39    153.11 o 
  -4   8   9       52.65       92.55     58.81 o 
  -3   8   9     3179.47     3249.72    135.91 o 
  -2   8   9       55.42      252.59    123.18 o 
  -1   8   9     2142.29     2301.98    108.57 o 
   0   8   9     1777.12     1808.24     92.23 o 
   1   8   9      346.20      469.42     88.82 o 
   2   8   9     1275.83     1078.98    143.44 o 
   3   8   9      908.97     1117.05    121.69 o 
   4   8   9      864.68      964.83     86.36 o 
   5   8   9      389.14      366.59     60.42 o 
   6   8   9      124.61      115.16     14.28 o 
   7   8   9      259.46      302.05    169.13 o 
 -11   9   9        7.00       90.16    124.62 o 
 -10   9   9       23.58       82.43    147.46 o 
  -9   9   9       46.37      129.99    149.64 o 
  -8   9   9      152.24      332.03    166.95 o 
  -7   9   9        7.52        7.71    167.29 o 
  -6   9   9        1.94       37.85    118.63 o 
  -5   9   9        5.03       27.52     78.85 o 
  -4   9   9      136.48      220.96    244.07 o 
  -3   9   9        0.01       75.97     43.72 o 
  -2   9   9       28.24      146.72    199.39 o 
  -1   9   9       13.21       34.13     25.13 o 
   0   9   9       32.34       48.94     17.44 o 
   1   9   9        7.91       68.75    138.92 o 
   2   9   9        0.62       11.73    134.59 o 
   3   9   9       19.79       57.02     87.13 o 
   4   9   9       10.18       31.16     19.75 o 
   5   9   9       99.02       91.05     69.24 o 
   6   9   9       12.19       34.29     77.56 o 
 -11  10   9      636.29      797.66     96.71 o 
 -10  10   9     1105.48     1144.53     74.82 o 
  -9  10   9     1182.51     1285.66     95.02 o 
  -8  10   9      467.55      788.97    150.32 o 
  -7  10   9        1.82      103.54    106.74 o 
  -6  10   9     1564.65     1702.66    115.80 o 
  -5  10   9      744.79     1237.51    208.10 o 
  -4  10   9      109.10      191.48    132.04 o 
  -3  10   9     3015.74     2920.98    208.32 o 
  -2  10   9      882.53     1005.37    162.38 o 
  -1  10   9      365.73      410.09     73.67 o 
   0  10   9     2185.67     2279.40     69.68 o 
   1  10   9      315.93      274.13     10.26 o 
   2  10   9     1555.66     1450.77    153.03 o 
   3  10   9      586.30      812.52     85.59 o 
   4  10   9       99.01      215.06     91.46 o 
   5  10   9      762.73     1086.98    140.46 o 
   6  10   9      418.27      661.03    155.05 o 
 -10  11   9      373.18      395.71    177.83 o 
  -9  11   9      281.12      654.48    242.31 o 
  -8  11   9      252.26      303.51     37.90 o 
  -7  11   9     1198.58     1494.00    194.22 o 
  -6  11   9      197.66      257.58    145.16 o 
  -5  11   9       55.07      133.07     66.34 o 
  -4  11   9     1254.65     1217.09    126.78 o 
  -3  11   9      665.09      548.64     44.07 o 
  -2  11   9     1237.88     1680.89    130.51 o 
  -1  11   9     1059.77     1279.59    122.71 o 
   0  11   9       25.57       24.09    140.02 o 
   1  11   9     1440.74     1401.40    118.12 o 
   2  11   9      442.16      412.31     82.57 o 
   3  11   9     1271.25     1111.87    173.34 o 
   4  11   9     1012.53     1196.90    142.21 o 
   5  11   9      253.00      257.71     49.41 o 
 -10  12   9       45.52       35.65    251.47 o 
  -9  12   9       48.78       93.67     50.77 o 
  -8  12   9        4.11        2.89     76.21 o 
  -7  12   9      240.35      217.77      4.49 o 
  -6  12   9        1.37        0.96     79.11 o 
  -5  12   9       68.84       59.53     25.99 o 
  -4  12   9      233.94      209.80    113.32 o 
  -3  12   9       92.01      170.75    106.73 o 
  -2  12   9        3.13       61.47    186.42 o 
  -1  12   9       41.10       96.69     51.49 o 
   0  12   9       31.39       20.23    121.46 o 
   1  12   9        6.03        0.96     64.71 o 
   2  12   9       31.73      130.77     37.74 o 
   3  12   9        1.42       62.19     45.81 o 
   4  12   9        0.14       15.60     95.99 o 
   5  12   9      227.22      196.78     39.73 o 
  -9  13   9      633.68      713.38     63.81 o 
  -8  13   9      269.80      255.93     79.50 o 
  -7  13   9      363.33      458.53    104.73 o 
  -6  13   9      461.44      624.34    156.47 o 
  -5  13   9      317.14      406.25    132.75 o 
  -4  13   9     1985.32     2106.07    148.60 o 
  -3  13   9       17.56      165.34    209.06 o 
  -2  13   9      281.58      263.00     88.26 o 
  -1  13   9     1852.27     1907.00    167.60 o 
   0  13   9      553.54      633.80     91.81 o 
   1  13   9     2273.41     2127.19    107.66 o 
   2  13   9      167.57      181.74    100.23 o 
   3  13   9      575.11      768.64    111.68 o 
   4  13   9      937.57      982.88    170.78 o 
  -8  14   9       49.52      121.17    203.21 o 
  -7  14   9       35.03       78.69    158.80 o 
  -6  14   9      453.79      635.74    119.34 o 
  -5  14   9      154.22      190.85     32.57 o 
  -4  14   9      220.25      275.19    125.27 o 
  -3  14   9     1688.87     1759.41     91.16 o 
  -2  14   9       10.55       29.09     73.07 o 
  -1  14   9      157.34      190.32     44.97 o 
   0  14   9      148.77      215.33    166.59 o 
   1  14   9       48.66      149.61    195.20 o 
   2  14   9      707.08      703.08     91.15 o 
   3  14   9      206.76      218.82     39.12 o 
  -7  15   9      270.73      245.71      1.91 o 
  -6  15   9      408.37      467.33     48.60 o 
  -5  15   9       23.97       28.94     58.45 o 
  -4  15   9      363.40      454.60    168.47 o 
  -3  15   9       28.40       49.28     86.79 o 
  -2  15   9        5.80        5.90     39.95 o 
  -1  15   9      158.94      188.12     38.64 o 
   0  15   9       31.28      111.57    189.79 o 
   1  15   9      112.05      437.86    202.19 o 
   2  15   9      188.44      178.26     13.13 o 
  -4  16   9       78.70      132.61    119.00 o 
  -3  16   9     1161.73     1107.73    117.73 o 
  -2  16   9       62.17       51.07    115.22 o 
  -1  16   9      207.28      242.01    104.89 o 
 -12   0  10      120.79      195.93    422.36 o 
 -11   0  10     2196.52     2073.28     33.72 o 
 -10   0  10     1152.15     1643.85    443.88 o 
  -9   0  10      928.04      842.80     21.84 o 
  -8   0  10     1551.68     1448.83    179.70 o 
  -7   0  10        3.18       69.78     89.90 o 
  -6   0  10     3368.15     2841.86    167.18 o 
  -5   0  10     1072.94      875.66     73.07 o 
  -4   0  10     1971.57     2076.17     51.39 o 
  -3   0  10    11847.32    11479.43    160.11 o 
  -2   0  10     2532.15     2709.57    322.28 o 
  -1   0  10     9657.84     9325.13    212.79 o 
   0   0  10     2423.56     2215.70    103.28 o 
   1   0  10     1531.64     1532.20     76.44 o 
   2   0  10     4000.21     3852.11     86.99 o 
   3   0  10      257.94      232.09     82.87 o 
   4   0  10     2022.76     1954.40    285.84 o 
   5   0  10      745.52      885.43    145.10 o 
   6   0  10      155.43      181.35    127.78 o 
   7   0  10      838.21      795.77    123.92 o 
 -12   1  10      278.30      403.25    165.68 o 
 -11   1  10      117.09      113.20     10.59 o 
 -10   1  10       83.93      103.62    208.60 o 
  -9   1  10      370.61      650.96    194.52 o 
  -8   1  10        6.50       48.06     92.99 o 
  -7   1  10      663.63     1018.39    154.92 o 
  -6   1  10       41.43       61.43    113.23 o 
  -5   1  10      234.48      290.26     90.00 o 
  -4   1  10      618.67      661.27    145.90 o 
  -3   1  10        0.87      149.80     63.56 o 
  -2   1  10     2399.06     2749.18    162.06 o 
  -1   1  10       11.61       28.13    128.78 o 
   0   1  10       28.45      106.76     71.46 o 
   1   1  10      826.28      764.61     57.62 o 
   2   1  10       48.82       34.87     18.50 o 
   3   1  10      186.72      191.51     65.16 o 
   4   1  10      600.84      525.59     85.28 o 
   5   1  10       18.50       92.35    152.64 o 
   6   1  10       58.79      149.73     73.91 o 
   7   1  10      144.30      224.18    110.61 o 
 -12   2  10       50.47      206.83    273.51 o 
 -11   2  10      326.32      599.21    127.67 o 
 -10   2  10      382.40      333.29    176.52 o 
  -9   2  10      685.12      868.16    213.87 o 
  -8   2  10     1031.77     1188.33    149.80 o 
  -7   2  10        0.76       85.02     96.59 o 
  -6   2  10     2264.10     2024.94     60.94 o 
  -5   2  10      914.99     1255.41    168.72 o 
  -4   2  10      858.29     1082.60    143.54 o 
  -3   2  10     2470.28     2261.88    178.88 o 
  -2   2  10        8.13       21.21     31.28 o 
  -1   2  10     3012.65     2641.49    116.73 o 
   0   2  10      566.64      700.87    106.96 o 
   1   2  10      511.25      747.58     91.02 o 
   2   2  10     1885.92     1638.25     83.72 o 
   3   2  10       66.28       71.78     78.17 o 
   4   2  10     1227.02     1477.97    105.97 o 
   5   2  10      537.15      519.75    116.41 o 
   6   2  10      132.28      114.86     14.84 o 
   7   2  10      863.06     1272.56    174.34 o 
 -12   3  10      335.38      381.51    107.91 o 
 -11   3  10      119.68      258.87    223.45 o 
 -10   3  10      958.72     1121.44    149.33 o 
  -9   3  10     1267.24     1298.04     43.50 o 
  -8   3  10     1250.57     1535.19    199.72 o 
  -7   3  10     4009.07     3713.48    105.37 o 
  -6   3  10        3.42       48.17     47.87 o 
  -5   3  10     2010.25     2334.45    261.07 o 
  -4   3  10     2135.10     2156.02    103.65 o 
  -3   3  10      474.53      514.11     35.67 o 
  -2   3  10     3586.00     3167.80    108.91 o 
  -1   3  10      497.94      691.18    136.85 o 
   0   3  10     1302.08     1165.40    103.13 o 
   1   3  10     3746.05     3365.42    102.32 o 
   2   3  10      214.27      185.35     34.95 o 
   3   3  10     3281.21     3054.52    137.26 o 
   4   3  10     1613.57     1582.34    103.36 o 
   5   3  10      601.59      636.53     53.60 o 
   6   3  10     1425.25     1333.32    141.94 o 
   7   3  10      302.13      268.71     34.17 o 
 -12   4  10       31.12       91.32     69.42 o 
 -11   4  10       26.61       54.21     68.04 o 
 -10   4  10      186.84      158.50     47.81 o 
  -9   4  10        7.13       42.72     63.94 o 
  -8   4  10       20.04      185.13    183.42 o 
  -7   4  10      376.46      605.22    168.93 o 
  -6   4  10       32.00      142.12     78.21 o 
  -5   4  10      226.02      281.84     59.56 o 
  -4   4  10        3.36       57.31     38.71 o 
  -3   4  10      220.22      226.42     45.53 o 
  -2   4  10      210.44      254.07     64.28 o 
  -1   4  10        9.48      139.77    167.87 o 
   0   4  10       18.98       51.66    124.64 o 
   1   4  10      170.20      176.29    115.72 o 
   2   4  10       15.41       33.57     45.20 o 
   3   4  10      487.68      649.90    107.15 o 
   4   4  10       17.77       44.99    122.66 o 
   5   4  10      132.22      200.23    129.66 o 
   6   4  10      369.66      359.80     24.60 o 
 -12   5  10       25.56      118.94    150.54 o 
 -11   5  10       72.23       89.91    137.68 o 
 -10   5  10      316.66      364.52     31.56 o 
  -9   5  10     1125.54     1693.41    226.31 o 
  -8   5  10      222.32      320.47    114.10 o 
  -7   5  10     1473.77     1699.55    167.20 o 
  -6   5  10      236.61      290.22    141.20 o 
  -5   5  10     1160.57      941.32    171.79 o 
  -4   5  10     3116.64     2989.60    121.73 o 
  -3   5  10      317.27      388.63    112.01 o 
  -2   5  10     1142.45      921.20     81.82 o 
  -1   5  10     1095.71      995.44     89.46 o 
   0   5  10     1322.35     1433.15     61.85 o 
   1   5  10     2045.05     1723.68     29.62 o 
   2   5  10      105.14      144.67     50.88 o 
   3   5  10     2829.34     2522.04     90.38 o 
   4   5  10      113.07      140.06     34.63 o 
   5   5  10      925.77     1010.73     39.42 o 
   6   5  10     1317.01     1633.57    113.71 o 
 -11   6  10      149.21      138.37     67.90 o 
 -10   6  10       13.41       39.09     39.72 o 
  -9   6  10      772.04      758.92     94.64 o 
  -8   6  10      706.12     1052.33    102.53 o 
  -7   6  10      424.87      445.34    107.28 o 
  -6   6  10     1551.16     1654.41    174.03 o 
  -5   6  10      856.80      965.96    147.43 o 
  -4   6  10      211.98      329.42    130.75 o 
  -3   6  10     1637.42     1322.66    138.71 o 
  -2   6  10       55.86       78.52     26.97 o 
  -1   6  10     1793.55     1559.52     45.83 o 
   0   6  10      759.67      783.03    192.68 o 
   1   6  10       93.12       74.00     73.17 o 
   2   6  10     1640.57     1448.01    197.56 o 
   3   6  10      531.79      685.07    105.69 o 
   4   6  10      389.33      379.99     37.12 o 
   5   6  10      901.70     1027.22     97.17 o 
   6   6  10      132.26      306.60    107.65 o 
 -11   7  10      167.50      316.60    153.20 o 
 -10   7  10        2.62       69.03     35.73 o 
  -9   7  10      441.78      382.88     85.77 o 
  -8   7  10      329.39      333.23    100.61 o 
  -7   7  10        3.58      102.48     82.52 o 
  -6   7  10       90.52      192.93    229.57 o 
  -5   7  10      162.70      288.57     71.66 o 
  -4   7  10      454.91      433.52     65.04 o 
  -3   7  10       45.36       46.62     57.24 o 
  -2   7  10      286.21      317.94     53.73 o 
  -1   7  10        3.65       23.60     47.03 o 
   0   7  10       80.03      209.85     83.30 o 
   1   7  10        5.17       57.72     54.97 o 
   2   7  10       65.93       75.12     18.62 o 
   3   7  10      136.31      306.60    107.57 o 
   4   7  10       12.21        9.35     22.96 o 
   5   7  10      281.78      475.06     86.60 o 
   6   7  10       55.08       64.93     67.43 o 
 -11   8  10      879.68      812.78     90.05 o 
 -10   8  10      288.68      500.75    109.70 o 
  -9   8  10      939.84      989.15     47.44 o 
  -8   8  10      862.77      881.38    163.81 o 
  -7   8  10        7.70       67.92     59.61 o 
  -6   8  10      657.68      912.26    102.56 o 
  -5   8  10      716.64      656.86     32.47 o 
  -4   8  10       46.58      141.66    113.45 o 
  -3   8  10     1170.39     1654.91    136.38 o 
  -2   8  10       22.37       92.94    150.40 o 
  -1   8  10     1342.81     1632.20    130.99 o 
   0   8  10      952.38      940.37     56.02 o 
   1   8  10      479.33      729.23    154.57 o 
   2   8  10      633.33      794.39    117.60 o 
   3   8  10       18.67       15.42     89.09 o 
   4   8  10       31.90      129.02     72.38 o 
   5   8  10      472.66      626.78    153.93 o 
 -10   9  10      331.11      463.94    183.03 o 
  -9   9  10       41.56       46.10     79.04 o 
  -8   9  10      306.63      302.09    137.56 o 
  -7   9  10      344.67      370.94     87.04 o 
  -6   9  10        0.08        0.00     42.88 o 
  -5   9  10      136.36      111.79      5.91 o 
  -4   9  10      445.60      473.35     41.75 o 
  -3   9  10       96.83      101.17     20.00 o 
  -2   9  10      736.30     1197.83    173.88 o 
  -1   9  10      130.12      276.92    233.79 o 
   0   9  10      157.83      229.54    140.96 o 
   1   9  10      412.45      556.62    157.47 o 
   2   9  10      197.99      173.08     56.53 o 
   3   9  10       23.53       21.24     16.70 o 
   4   9  10      311.39      431.38    138.16 o 
   5   9  10       97.17       82.33    175.42 o 
 -10  10  10        6.32       23.41     21.82 o 
  -9  10  10       20.41        5.78    201.58 o 
  -8  10  10       39.60       69.81    100.37 o 
  -7  10  10      127.27       92.50    110.98 o 
  -6  10  10      351.63      439.53    174.91 o 
  -5  10  10        6.88        6.01    144.18 o 
  -4  10  10       65.26       58.80     36.32 o 
  -3  10  10      348.83      394.39     54.86 o 
  -2  10  10        1.30       42.79    122.77 o 
  -1  10  10      393.27      338.45     42.38 o 
   0  10  10        7.62        1.93    132.71 o 
   1  10  10      619.73      650.15    172.37 o 
   2  10  10      213.53      242.67    100.91 o 
   3  10  10      181.57      173.69      6.51 o 
   4  10  10      397.85      358.25     42.96 o 
  -9  11  10        5.10        6.74     60.79 o 
  -8  11  10      181.99      182.29     72.85 o 
  -7  11  10      257.38      253.89    114.66 o 
  -6  11  10       55.37       60.23     11.16 o 
  -5  11  10      233.80      227.82     46.91 o 
  -4  11  10       72.77      118.40     59.32 o 
  -3  11  10       29.38       50.11    157.72 o 
  -2  11  10      649.18      816.81    114.84 o 
  -1  11  10       67.75      119.19     56.85 o 
   0  11  10        5.25       49.63     48.29 o 
   1  11  10      209.25      253.56    114.03 o 
   2  11  10        2.11      110.42    183.43 o 
   3  11  10      385.85      383.79     33.58 o 
  -8  12  10       54.07       61.36    258.09 o 
  -7  12  10      433.36      412.72     21.50 o 
  -6  12  10       21.31      107.11    187.48 o 
  -5  12  10       53.04       85.44    138.72 o 
  -4  12  10        8.49       75.99    164.55 o 
  -3  12  10      105.53      149.09     64.34 o 
  -2  12  10        1.47        0.96     68.53 o 
  -1  12  10       69.97      129.36     94.42 o 
   0  12  10       48.14       65.28    151.59 o 
   1  12  10      210.85      711.96    140.34 o 
   2  12  10       21.26       18.31    109.15 o 
  -7  13  10      122.84      131.71    135.24 o 
  -6  13  10       10.78        7.71     33.40 o 
  -5  13  10        1.34        1.93     99.12 o 
  -4  13  10       34.35       61.62    174.24 o 
  -3  13  10       66.39      170.28     84.60 o 
  -2  13  10       11.06       81.83     43.77 o 
  -1  13  10       11.94       17.34     59.81 o 
   0  13  10       88.13       94.82     35.52 o 
   1  13  10        1.94       77.77    126.87 o 
  -5  14  10      187.22      134.90    169.43 o 
  -4  14  10        9.05        9.98    116.28 o 
  -3  14  10      126.22      104.86     39.78 o 
  -2  14  10        3.05        1.93     46.59 o 
  -1  14  10        5.89       50.32    172.24 o 
   0  14  10       14.04       10.60    221.13 o 
 -11   1  11      219.47      185.21     41.08 o 
 -10   1  11       27.65      131.07    263.00 o 
  -9   1  11      494.08      751.84    179.83 o 
  -8   1  11       75.48      144.39    139.89 o 
  -7   1  11       13.96       14.67     46.38 o 
  -6   1  11       81.44      181.03     52.42 o 
  -5   1  11       93.56       92.80    103.74 o 
  -4   1  11       78.10      140.61    234.29 o 
  -3   1  11        6.75        4.82    215.18 o 
  -2   1  11       61.84       88.56     40.29 o 
  -1   1  11        3.59        2.89    134.53 o 
   0   1  11      224.48      207.91     79.51 o 
   1   1  11       89.00      390.32     79.37 o 
   2   1  11      282.73      366.31    106.90 o 
   3   1  11       19.04       47.55     52.44 o 
   4   1  11      484.53      615.27    177.06 o 
   5   1  11      215.91      204.49     55.80 o 
 -11   2  11      322.84      485.81    184.94 o 
 -10   2  11      507.29      427.27     83.83 o 
  -9   2  11      128.88      323.58    139.94 o 
  -8   2  11        9.34       23.95     50.00 o 
  -7   2  11       16.65       80.16    130.12 o 
  -6   2  11       25.54      151.97    174.62 o 
  -5   2  11       24.62      166.75    162.83 o 
  -4   2  11       56.58       66.48      4.82 o 
  -3   2  11      139.94      153.36     10.64 o 
  -2   2  11      273.49      250.68     31.99 o 
  -1   2  11       73.62      170.57     65.77 o 
   0   2  11      632.59      825.49    164.87 o 
   1   2  11      106.41      161.77    131.58 o 
   2   2  11      149.04      143.76     31.58 o 
   3   2  11      250.11      330.66     69.26 o 
   4   2  11      136.24      125.96     50.89 o 
   5   2  11      301.45      691.76    143.73 o 
 -11   3  11       70.77       56.85    117.23 o 
 -10   3  11      418.79      338.10     43.78 o 
  -9   3  11        0.62        8.95      6.99 o 
  -8   3  11       53.82       53.96    182.90 o 
  -7   3  11      755.73      811.24    131.85 o 
  -6   3  11       63.69       53.00      5.46 o 
  -5   3  11       85.02      215.29    215.75 o 
  -4   3  11      254.08      236.07    225.37 o 
  -3   3  11      110.72      270.60    130.81 o 
  -2   3  11      449.57      719.60    130.85 o 
  -1   3  11      174.77      258.43     61.67 o 
   0   3  11       73.11      130.15     67.19 o 
   1   3  11      526.47      484.00     57.27 o 
   2   3  11       45.60       73.21     28.02 o 
   3   3  11      221.31      271.04    130.21 o 
   4   3  11       26.80       93.49    111.22 o 
   5   3  11      340.57      303.56     53.86 o 
 -11   4  11       46.86       33.25    107.81 o 
 -10   4  11      719.42      910.12    135.70 o 
  -9   4  11       31.02       97.18    201.78 o 
  -8   4  11      151.05      242.05    320.31 o 
  -7   4  11      372.62      728.72    319.85 o 
  -6   4  11       29.52      173.33    287.23 o 
  -5   4  11       52.97       48.18     62.63 o 
  -4   4  11       69.30       72.17    154.46 o 
  -3   4  11       20.37       35.20    102.67 o 
  -2   4  11       12.38        8.74     53.62 o 
  -1   4  11       29.35      133.70    145.03 o 
   0   4  11      740.77      965.04    100.37 o 
   1   4  11       69.26       78.95     28.70 o 
   2   4  11      799.41      871.10    131.43 o 
   3   4  11      347.07      319.95    101.24 o 
   4   4  11       50.06      102.42     54.15 o 
   5   4  11      565.80      752.12     95.37 o 
 -10   5  11      822.62      980.84    173.06 o 
  -9   5  11        0.36        7.28    114.99 o 
  -8   5  11     1197.37     1405.72     98.00 o 
  -7   5  11      371.48      864.94    195.09 o 
  -6   5  11        7.15       45.65    121.04 o 
  -5   5  11     1758.84     1603.86     91.96 o 
  -4   5  11       18.45      257.19    188.93 o 
  -3   5  11      394.43      440.55    151.29 o 
  -2   5  11     1457.08     1447.79    202.27 o 
  -1   5  11       54.93      293.43    162.43 o 
   0   5  11      619.06      681.75     35.73 o 
   1   5  11      897.28     1148.41    153.55 o 
   2   5  11       29.52       22.16     64.31 o 
   3   5  11      593.51      936.39    111.12 o 
   4   5  11      131.18       94.14     30.96 o 
 -10   6  11      397.77      572.05    221.46 o 
  -9   6  11      167.60      115.63    186.79 o 
  -8   6  11     1540.52     1602.44    164.15 o 
  -7   6  11        0.31       35.94    162.28 o 
  -6   6  11      802.38     1103.09    208.01 o 
  -5   6  11       68.95       81.65    133.15 o 
  -4   6  11     1118.20     1339.87    152.47 o 
  -3   6  11      420.67      536.35     66.70 o 
  -2   6  11      407.11      728.05    120.92 o 
  -1   6  11     1045.31     1109.36     85.10 o 
   0   6  11       16.70       30.11    108.62 o 
   1   6  11      347.16      299.04     42.41 o 
   2   6  11      269.08      578.86    149.88 o 
   3   6  11      184.10      194.52    117.16 o 
   4   6  11      301.34      411.94    119.79 o 
 -10   7  11       64.40       58.50    125.42 o 
  -9   7  11        0.14        0.00     90.06 o 
  -8   7  11      370.93      413.31    327.06 o 
  -7   7  11       31.57      134.93    174.72 o 
  -6   7  11       21.41       17.77    151.05 o 
  -5   7  11      343.19      425.75     69.81 o 
  -4   7  11      228.22      185.01    138.37 o 
  -3   7  11      312.17      318.92     55.42 o 
  -2   7  11      287.66      632.59    149.67 o 
  -1   7  11        2.93       18.30     31.67 o 
   0   7  11       82.16      101.19     27.59 o 
   1   7  11     1164.15     1073.37     74.56 o 
   2   7  11        5.94       24.00     65.60 o 
   3   7  11      310.08      344.62     82.11 o 
   4   7  11      192.30      185.27    100.89 o 
  -9   8  11     1357.58     1395.49    156.22 o 
  -8   8  11      934.07      951.21    141.01 o 
  -7   8  11      376.15      390.39     59.37 o 
  -6   8  11     1688.83     2004.36    250.79 o 
  -5   8  11      338.96      424.01    171.60 o 
  -4   8  11     1817.54     1448.24     49.31 o 
  -3   8  11     1369.07     1707.55    144.02 o 
  -2   8  11      245.37      283.59    143.63 o 
  -1   8  11     1725.09     1522.66    234.99 o 
   0   8  11      482.08      573.95     36.49 o 
   1   8  11      676.18      864.62    158.23 o 
   2   8  11     1963.99     1719.29     96.67 o 
   3   8  11      380.31      650.21     89.77 o 
  -8   9  11      239.52      326.99    320.00 o 
  -7   9  11      115.52      231.43    231.90 o 
  -6   9  11       19.41       20.23     77.53 o 
  -5   9  11      271.59      235.18     47.32 o 
  -4   9  11       33.56       58.46     21.88 o 
  -3   9  11       91.38      179.22     60.72 o 
  -2   9  11      186.74      237.84     81.56 o 
  -1   9  11       65.32      184.17    107.58 o 
   0   9  11      296.29      447.56    312.65 o 
   1   9  11      297.93      311.53     48.68 o 
   2   9  11      143.99      174.27     75.07 o 
  -8  10  11       60.59      134.49    108.27 o 
  -7  10  11       95.32      271.63    169.75 o 
  -6  10  11     1312.99     1654.38    146.43 o 
  -5  10  11       42.73       90.55    176.55 o 
  -4  10  11     1397.18     1599.03    138.28 o 
  -3  10  11      689.83      597.78     83.42 o 
  -2  10  11       10.66      154.50    176.11 o 
  -1  10  11      994.29      910.67     68.63 o 
   0  10  11      361.28      322.72    149.02 o 
   1  10  11      314.77      302.28    111.79 o 
   2  10  11      340.04      443.47     73.76 o 
  -7  11  11     1126.47     1484.46    218.96 o 
  -6  11  11        1.09        0.00      0.95 o 
  -5  11  11     1136.29     1034.84    275.88 o 
  -4  11  11     1469.69     1449.04    195.28 o 
  -3  11  11      815.88     1003.96    118.22 o 
  -2  11  11     1075.99     1372.42     92.57 o 
  -1  11  11        5.53        2.89     16.50 o 
   0  11  11     1380.69     1587.86     83.75 o 
  -5  12  11       16.71       79.99    138.37 o 
  -4  12  11        1.31        0.96    192.17 o 
  -3  12  11       12.53       18.81    112.29 o 
  -2  12  11       14.06       75.08    136.30 o 
  -1  12  11      160.73      182.09     51.48 o 
  -9   0  12     1777.95     2006.47    176.33 o 
  -7   0  12      748.76      660.69    158.67 o 
  -6   0  12      737.23      741.31     36.62 o 
  -5   0  12        1.76      109.53    117.56 o 
  -4   0  12     2266.43     2635.68    243.78 o 
  -3   0  12      590.23      765.72     63.60 o 
  -2   0  12      865.59     1177.48    449.02 o 
  -1   0  12     3000.67     2515.92    149.83 o 
   0   0  12        4.22       59.01    196.78 o 
   1   0  12      536.42      708.47    183.12 o 
   2   0  12      594.78      614.57    191.75 o 
   3   0  12      233.38      233.16    222.55 o 
  -9   1  12      124.76      105.99     11.24 o 
  -8   1  12      111.29      250.41    135.22 o 
  -7   1  12       23.28      264.34    268.84 o 
  -6   1  12      184.23      218.66     34.53 o 
  -5   1  12       27.77      378.46    149.03 o 
  -4   1  12        7.57       13.00    206.37 o 
  -3   1  12      687.36      805.81    214.72 o 
  -2   1  12      244.21      221.00     62.31 o 
  -1   1  12      178.68      290.78    172.53 o 
   0   1  12       12.87      106.76    140.37 o 
   1   1  12      367.61      518.78    137.51 o 
   2   1  12       27.22      147.12     81.41 o 
   3   1  12      293.70      387.24     78.29 o 
  -9   2  12      830.53     1300.82    269.16 o 
  -8   2  12      114.65      183.88    102.19 o 
  -7   2  12      422.22      442.60    184.04 o 
  -6   2  12     1381.52     1338.72     47.21 o 
  -5   2  12        1.10       55.79     41.59 o 
  -4   2  12     1645.74     1388.87    120.77 o 
  -3   2  12      385.29      337.25     81.38 o 
  -2   2  12      412.09      451.53     83.58 o 
  -1   2  12     1370.64     1264.02    118.67 o 
   0   2  12       81.17       82.41     56.42 o 
   1   2  12      458.23      523.51    108.21 o 
   2   2  12      285.45      391.58    107.90 o 
   3   2  12      132.00      196.99    153.17 o 
  -9   3  12        7.42        8.67    145.79 o 
  -8   3  12     1232.31      998.06    258.72 o 
  -7   3  12      517.02     1054.94    191.97 o 
  -6   3  12      883.10     1195.79    160.59 o 
  -5   3  12     1048.90     1018.81    462.83 o 
  -4   3  12      302.35      481.80    197.33 o 
  -3   3  12     1277.70     1345.40    151.92 o 
  -2   3  12     1240.08     1587.89    134.90 o 
  -1   3  12      117.03      197.22    129.00 o 
   0   3  12     1039.59     1243.00    102.13 o 
   1   3  12      886.06      992.05    117.98 o 
   2   3  12      534.08      655.46    161.70 o 
  -9   4  12        4.59        4.82     90.61 o 
  -8   4  12       10.95      124.81    196.28 o 
  -7   4  12      171.90      112.76     56.43 o 
  -6   4  12       10.48       55.39     57.83 o 
  -5   4  12       73.75       68.41     66.17 o 
  -4   4  12       75.07      153.53    312.20 o 
  -3   4  12       63.31       43.36    134.41 o 
  -2   4  12       73.66       64.56    130.21 o 
  -1   4  12       24.72      100.28    116.01 o 
   0   4  12       70.65      110.65     62.96 o 
   1   4  12        1.76       68.14     86.08 o 
   2   4  12      103.78      144.98     70.53 o 
  -8   5  12      847.72     1061.98    136.84 o 
  -7   5  12      411.05      418.39    104.55 o 
  -6   5  12      174.64      152.41     49.62 o 
  -5   5  12     1456.07     1273.52    125.26 o 
  -4   5  12      141.63      128.15     91.86 o 
  -3   5  12      196.68      212.60    153.69 o 
  -2   5  12      317.88      260.52     26.58 o 
  -1   5  12        6.86      110.05     81.09 o 
   0   5  12     1266.92     1365.02     95.03 o 
   1   5  12      205.80      269.31    126.12 o 
   2   5  12      312.49      380.77     74.05 o 
  -8   6  12        0.66        3.07    292.40 o 
  -7   6  12      612.07      681.52    108.08 o 
  -6   6  12      537.03      621.25     79.44 o 
  -5   6  12       14.68       39.05     50.72 o 
  -4   6  12      877.39     1336.47    298.71 o 
  -3   6  12      228.49      152.38    113.70 o 
  -2   6  12      130.73      133.04     31.26 o 
  -1   6  12      656.45      611.00     57.26 o 
   0   6  12       44.88       33.72    174.68 o 
   1   6  12      368.66      551.89    143.21 o 
  -7   7  12       26.69       43.58    143.98 o 
  -6   7  12      181.65      204.13     24.73 o 
  -5   7  12       58.77       38.54    284.16 o 
  -4   7  12        1.15        1.93     19.57 o 
  -3   7  12       34.77       98.58     73.73 o 
  -2   7  12        4.88       43.49    318.66 o 
  -1   7  12       35.67      119.45     94.94 o 
   0   7  12        4.66        2.89      5.45 o 
   1   7  12       56.14       29.87    126.45 o 
  -6   8  12      338.46      279.83    127.51 o 
  -5   8  12       23.86       63.75    159.76 o 
  -4   8  12      334.33      490.52    176.47 o 
  -3   8  12      136.08      187.07    245.06 o 
  -2   8  12      204.60      279.98    210.87 o 
  -1   8  12      491.89      586.39    243.63 o 
   0   8  12        2.06       26.47     91.95 o 
  -5   9  12      229.11      289.96     19.21 o 
  -4   9  12       13.10        8.67     33.01 o 
  -3   9  12      102.14      120.95     29.58 o 
  -2   9  12      114.88      171.80    191.12 o 
  -6   1  13      174.93      140.04      2.57 o 
  -5   1  13      228.52      214.37    214.33 o 
  -4   1  13       15.60       47.93    134.05 o 
  -3   1  13      137.25      161.35     60.02 o 
  -2   1  13       75.51      163.89    202.56 o 
  -1   1  13        7.45        9.64    319.26 o 
  -6   2  13       39.13      181.79    183.40 o 
  -5   2  13       47.67       25.05    411.44 o 
  -4   2  13      115.14      250.41    102.01 o 
  -3   2  13        1.41        0.96    136.79 o 
  -2   2  13       27.76       54.60     87.60 o 
  -5   3  13       17.46      244.75    446.13 o 
  -4   3  13       16.51      145.63    263.15 o 
  -3   3  13       37.40       37.62    138.09 o 
  -2   3  13        6.61       93.60     31.55 o 
  -4   4  13       88.88       53.00    127.19 o 
  -3   4  13      168.60      312.61    253.68 o 
                                                 
